# Supplementary material for: Association between the triglyceride to high-density lipoprotein cholesterol ratio and the risk of gestational diabetes mellitus: a second analysis based on data from a prospective cohort study
Source: Front Endocrinol (Lausanne). 2023 Jul 27;14:1153072. doi: 10.3389/fendo.2023.1153072 (PMC10415043; doi:10.3389/fendo.2023.1153072)
Supplement: Supplementary file 1 [file DataSheet_1.xlsx]

## Sheet: data
No2	LGA	Age	parity	prepregnancyBMI	prepregnancyBMI_25	AST_10_14wks	ALT__10_14wks	rGT_10_14wks	Chol_10_14wks	Triglyceride_10_14wks	HDLchol_10_14wks	LDLchol_10_14wks	Fasting_glucose_10_14wks	insulin	HOMA_IR	HOMA_IR_2	GDM	GHTorPE	GAatdelivery	BWt	sex	Cesarean_delivery	GAatliverUSG	Fattyliver_liverUSG_total	Fattylliver_liverUSG_3	Fattylliver_liverUSG_02	FLI	FLI_group	FLI_group_12	hepaticsteatosis_index	freeFA_10_14wks	adiponectin_10_14wks
10	0	32	1	21.48	0	15	5	9	188	95	69.9	99.1	87	9.5	2	0	0	0	40.1	3.68	1	0	12.7	0	0	0	6.60008	1	1	27.3267	377	4596.8
12	0	34	1	23.36	0	17	9	11	213	115	60.3	129.7	80	15.8	3.1	2	0	0	39	3.5	1	0	12.3	0	0	0	21.2184	2	2	30.4553	732	4525.2
13	1	33	1	29.07	1	17	13	23	152	193	39.2	74.2	109	24.4	6.6	2	1	0	37.4	3.62	2	1	12.6	3	2	2	56.7002	2	2	37.1176	903	1779.5
14	0	27	1	20.31	0	19	13	13	196	136	63.3	105.5	82	13	2.6	2	0	0	39.5	3.5	2	0	12.1	0	0	0	10.8679	1	1	28.1737	509	1065
15	0	34	1	24.78	0	16	9	20	199	99	65	114.2	77	6.1	1.2	0	0	0	40.2	2.84	2	0	12.6	1	1	0	19.4091	1	1	32.43	690	11513.9
16	0	36	0	18.29	0	17	9	9	162	102	50.7	90.9	63	5.4	0.8	0	0	0	39	3.22	2	0	12	0	0	0	3.9582	1	1	26.4353	321	1185.7
17	0	24	1	22.58	0	21	14	10	133	94	40.5	73.7	83	14.5	3	2	0	0	40.4	3.32	2	0	13	0	0	0	6.29961	1	1	29.1633	313	2886.9
18	0	30	0	19.47	0	14	6	7	222	134	74.6	120.6	79	12.7	2.5	2	0	0	39.5	3.74	2	1	13	0	0	0	9.4237	1	1	25.9986	733	9968.5
19	0	21	0	20.8	0	25	17	17	174	155	54	89	78	10.6	2	0	#NULL!	0	38.6	2.94	1	0	12.4	0	0	0	9.53349	1	1	28.24	618	3409
20	0	36	1	18.99	0	15	7	9	173	97	97	56.6	67	14.6	2.4	2	0	0	39.5	3.26	2	0	11.9	0	0	0	3.67469	1	1	26.1033	424	6071.6
21	0	31	1	28.67	1	20	13	17	188	94	61.9	107.3	85	18.5	3.9	2	0	0	38.4	3.48	1	1	12.3	1	1	0	52.632	2	2	35.03	793	3258
22	0	24	1	20.08	0	14	8	10	147	129	50.7	70.5	86	19	4	2	0	0	40	3.1	1	0	12.1	2	2	2	16.8758	1	1	28.0814	444	2776.4
23	1	26	0	36.85	1	32	30	19	187	148	71.1	86.3	82	21.7	4.4	2	1	1	37.3	3.48	1	1	12.6	2	2	2	90.8296	3	2	45.95	742	2600.4
24	0	28	0	21.22	0	22	10	9	132	68	54.4	64	86	10.3	2.2	2	0	0	41	2.94	2	1	12.7	0	0	0	8.03529	1	1	26.3964	399	5629.6
25	0	23	0	19.31	0	14	7	15	171	107	48.3	101.3	76	3.6	0.7	0	0	0	41.1	2.8	2	0	12.1	0	0	0	7.32141	1	1	23.72	817	3202.9
26	0	32	0	22.58	0	20	15	18	169	209	72	55.2	75	7.9	1.5	0	0	0	39.3	3.12	2	0	12.3	0	0	0	44.7242	2	2	32.35	495	4959.8
27	1	32	1	17.53	0	21	13	15	131	85	46.5	67.5	84	9.7	2	0	0	0	39.6	3.82	1	0	12.6	0	0	0	4.02743	1	1	25.5124	252	4564.6
28	0	33	0	22.39	0	16	8	11	155	136	52.1	75.7	72	12.2	2.2	2	0	0	38.5	2.66	1	0	12	0	0	0	20.1496	2	2	28.22	537	2079.8
29	0	25	0	31.07	1	21	11	11	181	134	50.2	104	88	11.4	2.5	2	0	0	39.5	3	2	1	12.3	2	2	2	60.4287	3	2	37.4605	464	5539.3
30	0	29	1	23.88	0	14	10	9	171	93	50.7	101.7	74	16.2	3	2	0	0	38.6	3.34	2	0	13.3	0	0	0	19.0767	1	1	32.3243	259	7144.6
31	1	22	0	21.89	0	#NULL!	#NULL!	5	216	162	50.5	133.1	87	14.5	3.1	2	0	0	40.1	4.2	1	0	12.6	0	0	0	8.85496	1	1	#NULL!	558	6366.2
32	0	39	0	20.81	0	#NULL!	#NULL!	19	112	133	42.8	42.6	80	6.6	1.3	0	0	0	38.5	3.52	2	1	12.4	0	0	0	14.6644	1	1	#NULL!	845	8446.4
33	0	34	0	19.47	0	18	12	13	169	116	51.3	94.5	70	8	1.4	0	0	0	38.3	3.14	2	1	12.6	0	0	0	9.4777	1	1	26.6933	673	6209.7
34	0	32	0	19.23	0	20	14	11	150	178	48.7	65.7	91	9.3	2.1	2	0	0	37.5	2.62	2	0	12.4	0	0	0	9.09573	1	1	27.23	723	2283.9
35	0	24	1	18.87	0	18	8	12	127	112	49.5	55.1	83	10.6	2.2	2	0	0	38.4	2.2	2	0	13.3	0	0	0	5.67745	1	1	24.0656	780	6476.7
37	0	27	0	19.36	0	27	21	11	200	150	62.3	107.7	81	16.4	3.3	2	0	0	40.3	3.72	1	1	12.3	0	0	0	8.34021	1	1	28.3422	637	4519.9
39	0	31	1	21.56	0	20	12	10	186	138	58.8	99.6	85	11.4	2.4	2	0	0	38.5	3.04	2	0	12.3	0	0	0	10.4369	1	1	28.62	487	4452.6
40	0	24	0	22.19	0	40	63	17	175	143	50.9	95.5	72	13.7	2.4	2	0	0	39	3.16	1	0	12.4	1	1	0	20.2742	2	2	36.38	874	3179.8
41	0	29	1	28.07	1	21	14	13	157	99	55.7	81.5	83	19.5	4	2	0	0	39.2	3.06	1	0	12.4	0	0	0	39.2786	2	2	35.7333	730	11833
42	0	30	0	26.17	1	20	12	14	175	76	58	101.8	74	10.7	2	0	0	0	40	3.22	1	1	13	0	0	0	28.0757	2	2	34.14	940	15127
43	0	35	0	20.31	0	15	6	12	142	108	52.1	68.3	83	8.5	1.7	0	0	0	41.2	3	2	0	12.3	0	0	0	12.0521	1	1	24.54	543	6307.9
44	0	37	0	17.51	0	18	10	9	166	88	59.6	88.8	71	9.6	1.7	0	0	0	39.1	3	1	1	13.3	0	0	0	2.75038	1	1	23.9944	485	6343.6
45	0	30	0	21.83	0	16	11	10	190	129	63.8	100.4	70	10.2	1.8	0	0	0	39	3.34	2	0	12.6	0	0	0	16.0044	1	1	30.46	508	4002
46	1	34	1	24.09	0	18	5	8	216	110	68.4	125.6	77	8.1	1.5	0	0	0	37.3	3.5	1	1	12.3	0	0	0	15.93	1	1	27.8622	270	5586.5
47	0	31	0	20.57	0	25	15	15	202	125	58.2	118.8	73	12.3	2.2	2	0	0	39.2	3.16	1	0	12	0	0	0	15.0514	1	1	27.74	845	2100.5
49	0	35	0	17.31	0	15	9	12	158	119	50	84.2	79	8.4	1.6	0	0	0	39.1	3.32	1	1	12	0	0	0	4.36996	1	1	25.2	303	2106.5
50	0	27	1	22.77	0	18	12	8	213	152	67.8	114.8	72	12.4	2.2	2	0	0	38.5	3.18	2	0	12.9	0	0	0	12.4701	1	1	29.3733	786	7200.3
51	0	27	0	18.75	0	33	26	16	147	73	65.9	66.5	81	8	1.6	0	0	0	38.3	2.92	2	0	12.9	0	0	0	4.28156	1	1	28.223	658	6392.5
52	1	34	0	23.23	0	13	7	10	217	148	64.1	123.3	80	7.1	1.4	0	#NULL!	0	41.1	4.46	2	1	12.4	0	0	0	22.5791	2	2	28.3377	586	1077.9
53	0	32	0	18.48	0	25	21	22	149	202	42.7	65.9	84	16.2	3.4	2	0	0	41.1	3.52	2	0	11.9	0	0	0	13.9757	1	1	27.58	458	9372.5
54	0	25	0	25.46	1	22	9	11	219	113	82.8	113.6	85	10.3	2.2	2	0	0	40.6	3.34	2	0	12	1	1	0	33.796	2	2	31.1627	384	785.3
55	0	32	0	19.27	0	16	9	14	144	71	51.5	78.3	75	4.6	0.9	0	0	0	37.6	3.46	2	1	12.6	0	0	0	4.9904	1	1	26.74	905	6210.5
56	0	28	1	28.91	1	23	21	21	183	165	72.6	77.4	81	20.4	4.1	2	1	0	39.3	3.6	1	0	13	0	0	0	70.8977	3	2	38.2143	1029	150.1
57	0	34	1	19.07	0	32	15	22	222	161	84.5	105.3	67	10.2	1.7	0	0	0	40.6	3.1	2	0	13	0	0	0	16.8131	1	1	25.83	797	11296.3
58	0	30	0	21.72	0	28	17	16	150	48	65.4	75	90	9.4	2.1	2	0	0	39.2	3.46	2	1	12.1	0	0	0	10.2465	1	1	28.9571	880	9859.5
59	1	28	0	22.31	0	32	27	19	260	117	88	148.6	85	9.9	2.1	2	0	0	39.4	3.92	2	0	13.7	0	0	0	26.6473	2	2	31.8	968	7477.6
61	0	33	1	23.44	0	23	19	6	167	76	69.2	82.6	79	11.5	2.2	2	0	0	40.3	3.44	2	0	12.7	0	0	0	14.8315	1	1	31.6587	473	5458.5
62	0	26	0	21.48	0	18	12	15	196	121	63.2	108.6	88	8.7	1.9	0	#NULL!	0	40.4	2.88	1	0	13.3	0	0	0	16.3019	1	1	28.0333	1442	6272.9
63	0	26	0	19.07	0	48	75	20	200	143	75.1	96.3	83	10	2	0	0	0	39.1	2.78	2	1	12.4	0	0	0	13.9499	1	1	34.68	798	11724.9
64	0	35	1	23.53	0	20	10	8	171	139	59.6	83.6	82	9.3	1.9	0	0	0	39.1	3.28	2	0	13.3	1	1	0	24.6847	2	2	29.69	651	1921.2
65	0	29	1	27.29	1	15	11	11	173	102	49.8	102.8	80	17.2	3.4	2	0	0	39.1	3.16	1	0	12.6	2	2	2	40.0959	2	2	36.0267	283	14804.8
67	0	31	1	25.78	1	18	11	13	227	129	70.4	130.8	81	9	1.8	0	0	0	40.3	3.06	2	0	13.1	0	0	0	40.3312	2	2	33.4089	673	2805.2
68	0	32	1	21.76	0	23	16	11	193	119	48.7	120.5	86	9.6	2	0	0	0	40	3.5	1	0	12.9	0	0	0	14.1188	1	1	29.7152	726	3129.3
69	0	37	1	25.89	1	23	16	15	190	88	58.5	113.9	74	5.7	1	0	0	0	40.2	3.46	1	0	12.4	0	0	0	26.698	2	2	33.0452	668	9948.8
70	0	31	0	21.99	0	20	11	7	185	77	71.9	97.7	77	5.9	1.1	0	0	0	40.5	3.12	1	0	12.7	1	1	0	5.90181	1	1	27.89	672	8715.6
71	0	31	1	23.44	0	17	13	17	197	186	43.2	116.6	70	13.3	2.3	2	0	0	38.6	3.16	1	1	11.7	0	0	0	33.7415	2	2	32.1376	618	1112.9
73	1	42	0	18.99	0	20	9	16	176	138	63.1	85.3	75	15.6	2.9	2	0	0	37.1	3.56	1	1	12	0	0	0	5.22595	1	1	22.85	628	6558.9
74	0	34	1	20.96	0	21	11	28	211	180	59.5	115.5	76	9.1	1.7	0	0	0	39.4	3.24	2	0	12.6	0	0	0	45.6585	2	2	28.6005	758	2278.3
75	1	35	0	23.03	0	15	11	13	137	64	52	72.2	71	6.2	1.1	0	0	0	40.3	3.88	2	0	12.6	0	0	0	19.8915	1	1	31.6067	417	2042.2
76	0	34	1	22.68	0	15	7	11	207	159	56.5	118.7	85	8.9	1.9	0	0	0	40.2	2.66	2	0	12.6	0	0	0	33.5212	2	2	29.1933	310	7667
77	0	38	1	17.94	0	29	18	12	181	102	69.8	90.8	78	13.4	2.6	2	0	0	40.2	3.3	1	0	12.3	0	0	0	5.04892	1	1	25.4155	285	3178.5
78	1	27	1	20.69	0	17	10	15	152	103	51.3	80.1	87	8.4	1.8	0	0	0	40.3	4	2	0	13.1	0	0	0	12.9799	1	1	28.1159	704	7463.9
79	0	34	1	22.19	0	20	13	9	195	114	61.8	110.4	73	7.7	1.4	0	0	0	38.6	3.06	2	0	13.3	0	0	0	12.6984	1	1	29.8	826	7749.9
81	0	38	0	18.99	0	18	4	14	149	98	67	62.4	77	5.5	1	0	0	0	39.4	3.3	1	0	11.9	0	0	0	4.88846	1	1	23.3678	323	2766.4
82	0	33	0	21.56	0	21	15	13	151	195	48.5	63.5	76	15.4	2.9	2	1	0	38.4	3.22	1	1	12.7	0	0	0	39.4409	2	2	31.1343	591	1297.8
83	0	37	1	18.22	0	19	8	9	166	75	58.8	92.2	74	7.1	1.3	0	0	0	39.1	2.52	2	0	12.6	0	0	0	1.77696	1	1	23.2784	523	8356.3
84	0	32	1	26.23	1	31	39	18	192	113	55	114.4	76	16.5	3.1	2	0	0	39.1	3.22	2	1	11.9	0	0	0	52.2908	2	2	39.9545	974	5264.5
85	0	32	0	21.45	0	24	15	10	174	91	55.6	100.2	87	6.5	1.4	0	0	0	39.3	2.86	2	0	12.7	0	0	0	18.9601	1	1	28.11	570	3129.9
86	0	31	0	25.4	1	21	34	28	161	120	44.3	92.7	78	11.1	2.1	2	0	0	40	3.66	1	0	12.3	2	2	2	65.5597	3	2	42.0224	390	1699.4
87	0	29	1	22.1	0	25	11	13	217	111	69.5	125.3	89	10.3	2.3	2	0	0	39.4	3.74	2	0	12.9	0	0	0	32.6171	2	2	28.19	373	15873.6
88	0	30	0	17.58	0	19	10	8	154	124	51.5	77.7	84	7.4	1.5	0	0	0	39.5	3.48	2	1	13.3	0	0	0	4.28607	1	1	24.3705	567	11405
89	0	31	1	30.85	1	20	14	20	173	220	60.4	68.6	85	26	5.5	2	0	0	38	3.26	2	1	12	3	2	2	95.1234	3	2	42.13	406	1247.3
90	0	37	1	22.86	0	27	28	11	179	186	54.8	87	79	11.5	2.2	2	0	0	38.1	3.08	1	1	12	1	1	0	36.2203	2	2	33.5363	407	1784.2
91	0	25	1	28.33	1	22	18	14	189	175	39.9	114.1	84	24.4	5.1	2	#NULL!	0	38.5	3.18	2	1	12	2	2	2	54.1294	2	2	35.0755	728	377.7
92	0	34	1	18.14	0	23	8	10	172	100	66.5	85.5	75	7.4	1.4	0	0	0	38.3	3.44	1	1	12.1	0	0	0	9.30917	1	1	23.3226	432	10498.2
93	0	32	0	22.58	0	17	9	9	150	90	49	83	79	7.7	1.5	0	0	0	40.2	3.54	1	0	12.6	0	0	0	28.4226	2	2	30.0553	277	10722.2
94	0	34	1	29.71	1	15	9	9	187	177	54.3	97.3	74	21.1	3.9	2	0	0	37.1	3.26	1	1	12.1	1	1	0	82.0688	3	2	37.66	683	2524.8
95	0	33	1	22.06	0	19	9	11	188	88	64.8	105.6	77	4.7	0.9	0	0	0	38.3	3.54	1	0	12.6	0	0	0	17.0636	1	1	27.8095	635	4587.4
96	0	31	0	20.45	0	20	10	14	161	145	48.2	83.8	82	8.8	1.8	0	0	0	39.4	2.92	2	0	12.4	0	0	0	16.2781	1	1	24.85	811	3199
97	0	30	0	18.44	0	19	11	11	192	132	41	124.6	71	5.5	1	0	0	0	38.4	3.16	2	0	12.3	0	0	0	6.29963	1	1	25.6416	899	10336.5
98	0	30	0	23.24	0	28	15	8	157	57	71.6	74	72	6.7	1.2	0	0	0	40.2	3.1	1	0	11.7	0	0	0	12.7781	1	1	30.6757	545	23604.2
99	0	31	0	18.82	0	23	20	18	203	117	58.7	120.9	71	9.9	1.7	0	0	0	38.5	3.22	2	0	12.3	0	0	0	7.4238	1	1	27.1365	1511	3565.8
100	0	31	0	20.7	0	36	19	11	200	121	65.2	110.6	72	6.2	1.1	0	0	0	41.3	3.24	2	0	12.7	0	0	0	19.4984	1	1	27.0422	1013	578.3
101	0	37	1	27.32	1	22	18	15	212	137	72.3	112.3	79	12.1	2.4	2	0	0	38.6	3.44	1	1	12.6	1	1	0	59.4621	2	2	35.8655	992	4848.9
102	0	34	1	21.23	0	18	12	12	152	127	51.1	75.5	81	10.3	2.1	2	0	0	38.4	2.9	1	1	13.4	0	0	0	8.59903	1	1	27.8133	635	746.8
103	0	31	1	20.17	0	20	12	10	157	97	45	92.6	88	12.4	2.7	2	0	0	37.5	2.64	1	0	12.6	0	0	0	14.8941	1	1	27.29	367	2062.9
104	0	29	0	20.8	0	19	10	10	246	249	65.3	130.9	75	15.3	2.8	2	0	0	38.5	3.2	2	1	12.4	0	0	0	20.5295	2	2	29.5205	613	2139.1
105	0	37	1	20.28	0	22	14	13	231	118	75.7	131.7	80	8.6	1.7	0	#NULL!	0	40.4	3.56	2	0	12.6	0	0	0	14.6291	1	1	27.7809	1225	7938.1
106	0	33	1	19.71	0	24	14	12	195	72	68.4	112.2	78	6.5	1.3	0	0	0	39.6	2.9	2	0	12.9	0	0	0	4.31517	1	1	28.4167	882	8192.4
107	0	28	0	16.82	0	29	13	10	135	73	52.2	68.2	88	10.4	2.3	2	0	0	39.3	3.18	1	0	12.7	0	0	0	1.54731	1	1	22.5062	503	2046.4
108	0	36	1	21.1	0	29	13	9	196	175	66.1	94.9	75	16.8	3.1	2	0	0	39.5	3.42	2	0	12	0	0	0	20.5811	2	2	27.4962	546	4922
109	0	33	0	22.03	0	18	11	10	126	98	52.1	54.3	87	7.2	1.5	0	0	0	40.5	3.3	2	0	12.6	0	0	0	19.0539	1	1	31.7289	476	5142.9
110	0	32	0	18.82	0	18	14	12	178	77	59.1	103.5	75	10.3	1.9	0	0	0	37.6	3.1	2	0	12.3	0	0	0	4.48875	1	1	27.9022	858	5375.2
111	1	29	0	22.6	0	30	32	16	140	96	43.6	77.2	88	11	2.4	2	0	0	39.2	4.08	1	0	12	0	0	0	24.2108	2	2	32.2333	362	6464.8
112	0	38	0	19.63	0	21	14	12	111	124	39.8	46.4	84	12.7	2.6	2	0	0	41	3.34	1	0	12.3	0	0	0	5.19888	1	1	26.7633	910	3133
113	0	31	1	17.19	0	24	12	11	162	103	48.8	92.6	82	6.2	1.3	0	0	0	37.2	2.98	2	1	12.1	1	1	0	3.58683	1	1	24.36	1373	6808.7
114	1	31	1	19.72	0	21	14	10	162	75	64.5	82.5	87	16.2	3.5	2	0	0	37.3	3.5	1	1	11.7	1	1	0	4.28421	1	1	27.4033	265	775.3
115	0	40	0	27.09	1	19	13	13	165	118	52.7	88.7	87	12.3	2.6	2	0	0	39.6	2.76	2	1	12.9	0	0	0	27.558	2	2	34.6637	537	6507.8
116	0	32	0	22.89	0	21	19	41	130	82	46.7	66.9	79	9	1.8	0	0	0	39.2	2.71	2	0	13	1	1	0	24.7843	2	2	32.3381	308	6724.5
117	0	33	0	21.87	0	18	17	10	212	113	61.7	127.7	74	6	1.1	0	0	0	41.1	3.56	2	1	13.4	3	2	2	11.9155	1	1	32.8656	667	3596.4
118	0	30	0	21.83	0	18	15	11	189	100	64.8	104.2	83	14.1	2.9	2	0	0	40.3	3.72	2	0	13	1	1	0	10.8834	1	1	31.5867	751	7448.5
119	0	33	0	20.81	0	36	28	11	143	65	41.3	88.7	82	9.7	2	0	#NULL!	0	37.4	2.38	2	0	12.4	0	0	0	2.85113	1	1	28.0322	724	18848.7
120	0	36	1	22.94	0	16	10	11	173	113	56.5	93.9	75	11	2	0	0	0	38	3.38	2	1	13	0	0	0	26.4671	2	2	31.52	1534	6016
121	0	34	0	20.4	0	17	6	10	167	82	56	94.6	79	9	1.8	0	0	0	37.5	2.48	2	0	13	1	1	0	4.365	1	1	24.8035	589	14966
122	0	30	0	19.38	0	24	10	10	177	142	68.3	80.3	77	11.1	2.1	2	0	0	38.3	3.08	2	0	12.7	0	0	0	5.60457	1	1	24.2033	789	6325.2
123	0	31	0	18.07	0	17	12	13	140	120	54.1	61.9	73	8.9	1.6	0	0	0	40.5	3.3	1	1	13.1	0	0	0	6.01021	1	1	26.0871	329	8328
124	0	28	1	21.23	0	17	14	14	153	136	45.2	80.6	86	12.4	2.6	2	0	0	38.6	3.2	1	0	12.4	0	0	0	13.7652	1	1	29.3182	796	2705.6
125	0	25	0	18.18	0	21	12	12	146	56	64.4	70.4	87	8.3	1.8	0	0	0	38.5	2.6	2	0	12.7	0	0	0	3.03021	1	1	26.2614	261	11473.8
126	0	32	0	24.16	0	18	10	6	154	104	51	82.2	88	6.6	1.4	0	0	0	40	3.6	1	0	12.7	0	0	0	4.17795	1	1	27.1044	535	4585.1
127	0	38	1	21.09	0	21	10	13	168	96	62.5	86.3	72	9.9	1.8	0	0	0	40.4	3	2	0	12.4	0	0	0	9.24104	1	1	27.2195	370	5754.8
128	0	27	0	17.22	0	23	13	12	168	82	69.3	82.3	69	14.2	2.4	2	0	0	39.5	2.88	2	0	12.9	0	0	0	2.05715	1	1	24.5517	522	4129.1
129	0	31	0	21.23	0	24	14	15	144	77	62.1	66.5	80	6.7	1.3	0	0	0	40.1	3.18	1	0	12.6	0	0	0	6.40437	1	1	27.8967	783	8762.9
130	0	27	0	23.88	0	21	17	14	155	72	58.5	82.1	90	17.9	4	2	0	0	39.1	3.16	1	1	12.1	1	1	0	13.6146	1	1	33.8562	630	2314.6
131	0	29	0	19.15	0	18	10	10	188	89	71.6	98.6	76	7.4	1.4	0	0	0	39.6	3.18	2	0	12.7	0	0	0	3.2014	1	1	26.2144	626	15343.3
132	0	35	1	19.2	0	16	6	7	163	124	49.5	88.7	84	6.5	1.3	0	0	0	39.5	2.86	2	0	13.4	0	0	0	6.05248	1	1	24.56	401	3861
133	0	31	1	19.36	0	20	10	8	156	138	58.7	69.7	69	8.6	1.5	0	0	0	39.5	3.08	2	0	13	0	0	0	10.15	1	1	26.08	727	3222.3
134	0	24	0	23.63	0	24	16	26	177	82	52.4	108.2	79	11.6	2.3	2	0	0	34	1.83	2	1	12	1	1	0	15.9385	1	1	29.7633	509	4720.1
135	0	35	1	17.31	0	21	10	11	154	78	43.8	94.6	71	7.5	1.3	0	0	0	40.3	2.76	2	0	12.4	1	1	0	2.11817	1	1	22.7495	668	6412.4
136	0	36	1	21.83	0	22	9	16	157	146	50.6	77.2	85	10.1	2.1	2	0	0	38.1	3.14	2	1	12.7	0	0	0	12.2074	1	1	26.5027	773	4692.2
138	0	34	1	19.14	0	18	13	22	152	77	61.1	75.5	65	9.3	1.5	0	0	0	39.5	3.02	1	0	12.3	0	0	0	8.60007	1	1	28.3678	498	2458.3
139	0	30	0	23.92	0	39	27	28	237	139	56.4	152.8	98	19.1	4.6	2	1	0	38	3.02	1	1	12.1	2	2	2	53.4208	2	2	33.7685	700	1238.9
140	0	31	1	27.12	1	23	28	10	139	152	46.5	62.1	81	13	2.6	2	0	0	39.3	3.5	1	0	12.7	0	0	0	46.1376	2	2	38.8591	534	1839.8
141	0	33	1	17.1	0	20	13	10	206	87	64.1	124.5	102	5.6	1.4	0	0	0	37.6	2.78	1	0	12.1	1	1	0	2.76255	1	1	25.27	552	6908.9
142	0	30	1	16.53	0	17	7	9	151	88	56.4	77	72	4.1	0.7	0	0	0	37.4	2.5	1	0	13.1	0	0	0	2.65223	1	1	22.1941	637	5922.4
143	0	29	0	20.58	0	24	13	12	207	114	89.6	94.6	70	9.6	1.7	0	0	0	36.3	2.3	2	0	12.7	0	0	0	10.3213	1	1	28.8133	559	2517.9
144	0	28	0	19.57	0	18	7	17	157	92	52.2	86.4	72	10.8	1.9	0	0	0	40.3	3.46	1	1	13	0	0	0	7.77371	1	1	25.0211	348	6690.7
145	0	33	0	17.42	0	16	9	13	150	132	53	70.6	76	9.2	1.7	0	0	0	36.2	2.82	1	1	12.4	0	0	0	5.29935	1	1	24.28	723	1638.5
146	0	35	0	25.86	1	26	20	14	160	141	45.9	85.9	80	12	2.4	2	0	1	37.2	2.26	1	1	12.6	1	1	0	31.3444	2	2	35.4338	892	6853.1
147	0	29	1	21.97	0	17	14	16	172	108	39.6	110.8	81	8.8	1.8	0	0	0	38.4	2.76	2	0	12.6	0	0	0	15.7045	1	1	30.5582	535	10450
148	0	32	0	22.43	0	15	13	9	150	71	46.7	89.1	71	15	2.6	2	0	0	41	3.82	2	1	13	0	0	0	11.1265	1	1	34.4633	258	11732.3
150	0	37	1	18.29	0	16	9	11	144	87	55.6	71	78	8.8	1.7	0	0	0	40.5	2.98	2	0	12.3	0	0	0	3.73078	1	1	25.93	465	3217.9
151	0	31	1	18.73	0	12	5	10	198	85	61.2	119.8	76	7.3	1.4	0	0	0	40.1	3.38	1	0	13.1	0	0	0	6.61095	1	1	24.9833	412	3744.3
152	0	29	0	28.91	1	#NULL!	#NULL!	#NULL!	#NULL!	#NULL!	#NULL!	#NULL!	#NULL!	#NULL!	#NULL!	#NULL!	0	0	39.1	3.04	2	1	12.3	1	1	0	#NULL!	#NULL!	#NULL!	#NULL!	#NULL!	#NULL!
153	0	27	0	21.16	0	13	9	9	153	61	59.3	81.5	62	7.2	1.1	0	0	0	40.3	3.26	1	0	12.3	0	0	0	3.7985	1	1	29.0485	260	2232.8
155	0	36	1	21.1	0	#NULL!	#NULL!	#NULL!	#NULL!	#NULL!	#NULL!	#NULL!	#NULL!	#NULL!	#NULL!	#NULL!	0	0	38.1	3.38	1	1	12.4	1	1	0	#NULL!	#NULL!	#NULL!	#NULL!	#NULL!	#NULL!
156	0	28	0	16.02	0	16	14	15	157	130	59.2	71.8	69	5.9	1	0	0	0	40.6	3.24	2	0	12.6	0	0	0	3.4607	1	1	25.42	503	2219.4
157	0	34	1	25.39	1	13	9	16	193	137	61.7	103.9	67	7.7	1.3	0	0	0	37.6	2.78	2	0	12.4	0	0	0	29.7724	2	2	32.4585	743	8836.8
158	0	27	1	23.71	0	16	11	10	175	202	43.6	91	61	9.9	1.5	0	0	0	38.6	3.66	1	0	12	1	1	0	34.2759	2	2	31.96	577	4329.5
159	0	28	0	20.45	0	13	4	8	150	190	56.1	55.9	64	12.5	2	0	0	0	39.2	3.06	1	0	13.1	0	0	0	7.89153	1	1	23.7915	532	4572.4
160	1	33	1	22.03	0	10	7	13	194	277	49.7	88.9	65	8.7	1.4	0	0	0	37.2	3.48	2	1	12.9	0	0	0	29.569	2	2	30.03	637	2332.1
161	0	33	1	23.05	0	12	9	19	213	174	65.3	112.9	78	14.2	2.7	2	0	0	41.1	3.32	2	0	13.1	0	0	0	35.898	2	2	30.68	522	2072
162	0	34	1	18.9	0	12	7	17	154	181	41.5	76.3	66	10.8	1.8	0	0	0	38	3.5	1	0	12	0	0	0	12.5375	1	1	25.5667	835	8947.1
163	0	27	0	22.66	0	12	5	8	151	73	57.6	78.8	69	9.4	1.6	0	0	0	39	2.96	1	0	12.9	0	0	0	5.14666	1	1	27.3633	519	17384
164	1	30	1	26.5	1	12	8	14	177	175	49	93	77	16.6	3.2	2	0	0	39.6	4.18	2	0	13	0	0	0	34.5829	2	2	33.0433	881	1165.1
165	0	34	1	19.57	0	11	6	9	165	73	52.5	97.9	68	10.2	1.7	0	0	0	38.1	3.2	1	1	13	1	1	0	4.75546	1	1	26.2336	387	8492.5
166	1	31	0	27.34	1	64	89	24	200	188	65.8	96.6	72	6.8	1.2	0	0	0	39.2	3.86	1	0	13.3	3	2	2	67.5558	3	2	40.465	819	7051.7
167	0	33	1	31.22	1	12	15	13	190	112	62.1	105.5	75	22.7	4.2	2	0	0	38.4	3.14	1	1	12.7	0	0	0	67.0042	3	2	43.59	574	2745.5
168	0	41	0	18.82	0	18	18	12	152	126	40.2	86.6	59	6	0.9	0	0	0	38.3	3.06	1	0	12.9	1	1	0	11.9811	1	1	29.76	477	12610.3
169	0	28	0	26.45	1	17	14	11	161	61	73.4	75.4	57	9.4	1.3	0	0	0	39	3.42	1	1	12.6	1	1	0	17.0643	1	1	35.2182	351	12272.3
170	1	27	0	23.42	0	17	15	8	141	78	47.6	77.8	75	8.2	1.5	0	0	0	40.1	3.86	2	0	12.3	1	1	0	9.747	1	1	33.2988	458	12646.5
171	0	36	1	25.1	1	16	13	13	173	167	40.3	99.3	76	23.3	4.4	2	0	0	36.6	3.06	1	1	12.4	0	0	0	28.915	2	2	33.6	315	968.5
172	0	39	1	24.35	0	14	14	14	194	149	56	108.2	68	9.3	1.6	0	0	0	38.3	3.54	2	1	12.6	1	1	0	28.6647	2	2	35.03	286	6677.3
173	0	35	1	18.43	0	18	15	16	193	77	79.7	97.9	63	6.4	1	0	0	0	39.6	3.14	1	0	12.1	0	0	0	7.98502	1	1	32.4167	769	3588.9
174	0	34	1	20.31	0	14	7	9	173	94	53.2	101	76	10.8	2	0	0	0	39.6	3.34	2	0	13.1	0	0	0	7.54447	1	1	27.48	520	5483.9
175	0	33	0	21.08	0	14	9	12	169	190	36.1	94.9	65	9.7	1.6	0	0	0	40	3.42	2	0	12	0	0	0	19.4497	1	1	28.9729	365	8427.9
176	0	27	0	19.36	0	14	6	10	121	66	43.1	64.7	75	8.6	1.6	0	0	0	40.5	3.72	1	1	12.6	0	0	0	3.25526	1	1	26.2286	122	6245.8
177	0	34	1	21.3	0	13	8	9	208	125	69.1	113.9	65	9.7	1.6	0	0	0	38.6	2.98	1	0	13	0	0	0	11.5153	1	1	28.6631	738	6471.8
178	0	33	0	23.03	0	19	41	30	160	105	49.7	89.3	85	17.9	3.8	2	0	0	38.6	3.1	1	0	13.6	1	1	0	50.7793	2	2	44.7732	311	4286.2
180	0	29	1	19.27	0	13	6	6	159	133	59.3	73.1	60	9.9	1.5	0	0	0	38	3.45	2	0	12.7	0	0	0	6.12627	1	1	26.0423	552	2647.7
181	0	32	0	20.96	0	14	7	11	190	119	58.7	107.5	68	9.8	1.6	0	0	0	34	2.38	1	0	13.4	0	0	0	10.3738	1	1	26.96	601	3090.6
182	0	27	0	20.55	0	15	15	28	136	125	41.5	69.5	69	16.3	2.8	2	1	0	39.3	3.55	1	0	12.9	1	1	0	40.5552	2	2	35.89	543	825.9
183	0	30	0	23.15	0	13	10	10	157	189	46.8	72.4	78	21.8	4.2	2	0	0	39.3	3.22	1	1	13.1	1	1	0	37.1805	2	2	32.0738	713	2755.6
184	0	34	0	21.48	0	21	43	31	161	124	47.4	88.8	61	9.1	1.4	0	0	0	40.1	3.46	2	0	12.9	0	0	0	22.5536	2	2	39.201	566	8702.3
185	0	30	0	15.24	0	16	10	11	155	62	63.5	79.1	78	8	1.5	0	0	0	40.3	3.36	2	0	12.6	0	0	0	2.34009	1	1	24.15	659	7313.2
186	0	35	0	20.7	0	14	8	12	153	85	55.3	80.7	71	7.7	1.3	0	0	0	41.3	3.02	1	0	11.9	0	0	0	6.82631	1	1	26.8614	219	4738.2
187	1	29	0	21.63	0	26	37	18	202	194	47.1	116.1	65	17.4	2.8	2	1	0	39.6	4.14	1	0	12.6	1	1	0	25.2585	2	2	35.0146	444	3799.7
188	0	31	1	17.72	0	16	11	10	138	97	48.7	69.9	60	5.9	0.9	0	0	0	39	3.14	1	1	12	0	0	0	4.83232	1	1	25.57	548	11500.2
189	0	31	1	20.96	0	14	6	11	163	88	54.5	90.9	64	6.8	1.1	0	0	0	39.5	3.3	1	0	12.3	1	1	0	7.27787	1	1	27.1886	536	13731.3
190	0	28	0	19.72	0	18	22	17	211	152	55.5	125.1	74	22.5	4.1	2	0	0	38.6	3.46	2	0	12.3	0	0	0	12.9138	1	1	34.7878	297	6849.1
191	0	38	0	24.22	0	20	27	16	160	471	40.7	25.1	84	14.8	3.1	2	1	0	40.2	3.68	2	1	12	1	1	0	80.5622	3	2	40.89	460	1616.9
192	0	32	0	22.21	0	19	16	12	189	120	58.3	106.7	64	5.6	0.9	0	0	0	41	2.78	2	0	13.4	0	0	0	13.4586	1	1	31.8868	420	10936.6
193	0	33	0	21.72	0	16	8	9	143	100	42.3	80.7	62	7.3	1.1	0	0	0	37.5	2.76	2	1	12.3	0	0	0	11.3764	1	1	28.79	287	3765.1
194	0	28	0	21.56	0	16	21	10	134	95	40.6	74.4	76	10.5	2	0	0	0	38.1	3.2	1	0	12.6	1	1	0	11.443	1	1	36.67	641	3348.1
195	0	34	0	18.75	0	21	28	17	210	186	67.2	105.6	72	9.1	1.6	0	1	0	40.5	3.62	1	0	12.7	0	0	0	23.3381	2	2	33.3667	460	1674
196	1	33	0	23.71	0	15	16	10	161	122	43.7	92.9	64	15.3	2.4	2	1	0	40.5	4	2	1	12.4	0	0	0	27.3984	2	2	36.1233	271	1947
197	1	34	1	23.38	0	16	15	10	146	65	53.9	79.1	66	8.4	1.4	0	0	0	38.5	4.22	2	1	11.9	0	0	0	10.8996	1	1	33.59	468	11291.2
198	1	33	1	22.41	0	18	7	11	201	161	63.9	104.9	54	17.3	2.3	2	0	0	36.2	3.3	1	0	12.6	0	0	0	27.2477	2	2	27.8711	518	3128.9
199	0	28	0	21.45	0	14	10	14	156	62	55.3	88.3	55	9.7	1.3	0	0	0	38	3.51	1	0	12.1	0	0	0	11.8326	1	1	30.2943	509	5618.4
200	0	29	0	17.91	0	14	9	10	159	87	52.1	89.5	61	6.6	1	0	0	0	40	3.02	1	1	12.1	0	0	0	2.11945	1	1	24.4029	447	5036.4
203	0	32	1	18.29	0	#NULL!	#NULL!	#NULL!	#NULL!	#NULL!	#NULL!	#NULL!	#NULL!	#NULL!	#NULL!	#NULL!	0	0	39	3.52	2	0	12.6	0	0	0	#NULL!	#NULL!	#NULL!	#NULL!	#NULL!	#NULL!
204	0	33	1	16.49	0	10	7	10	168	88	57.1	93.3	72	7.9	1.4	0	0	0	40.3	3.1	1	0	12.1	0	0	0	2.15422	1	1	24.52	281	10922.1
205	0	36	1	16.01	0	17	11	13	181	124	53.8	102.4	66	4	0.7	0	0	0	37.6	2.62	1	1	13.1	0	0	0	3.38118	1	1	24.4865	569	20151.5
206	0	34	1	19.92	0	23	22	11	207	173	65.2	107.2	69	11.4	1.9	0	0	0	38.3	3.3	1	1	12.7	0	0	0	9.25395	1	1	29.0422	607	14228.6
207	0	31	0	17.9	0	15	11	12	138	151	48	59.8	66	4.6	0.7	0	0	0	39.5	3.2	2	0	12	0	0	0	3.95712	1	1	26.1767	533	12589.5
208	0	28	0	22.31	0	11	7	8	190	187	56	96.6	66	7.9	1.3	0	0	0	39.4	3.2	2	0	12.7	0	0	0	8.63677	1	1	28.1909	506	7093.1
209	0	31	1	25.2	1	14	10	28	157	141	36.2	92.6	73	27.2	4.9	2	1	0	38.1	3.2	2	1	12.4	0	0	0	32.4245	2	2	32.5343	286	2556.3
210	0	39	0	28.04	1	14	14	20	174	145	58.3	86.7	74	18	3.3	2	0	0	40.3	3.38	2	1	12.4	1	1	0	58.8877	2	2	40.04	405	1656.7
211	0	31	0	23.62	0	26	38	22	151	184	41.2	73	75	21.9	4.1	2	0	0	41.6	2.98	2	1	12.1	2	2	2	33.59	2	2	38.3123	555	2315.3
212	0	33	1	22.77	0	16	11	12	192	106	65	105.8	78	8.1	1.6	0	0	0	38.7	3.04	1	0	12.9	0	0	0	11.8621	1	1	30.27	657	7016.5
213	0	29	1	18.78	0	16	11	10	163	103	67	75.4	74	6.4	1.2	0	0	0	40.5	2.92	2	0	12.9	1	1	0	3.84929	1	1	26.88	714	10802.2
214	0	29	0	20.08	0	15	11	8	152	108	54.8	75.6	62	7.5	1.1	0	0	0	40	2.68	1	0	12.4	0	0	0	3.18703	1	1	26.6667	558	6630.3
215	0	32	1	22.93	0	13	14	12	172	150	49.4	92.6	71	15	2.6	2	0	0	38.1	3.26	1	1	12.3	1	1	0	15.5781	1	1	33.2754	308	4513.4
216	0	24	0	17.63	0	12	9	8	134	94	38.1	77.1	65	8.8	1.4	0	0	0	39.2	3.1	1	0	12.7	0	0	0	3.52355	1	1	25.83	195	2094.6
217	0	33	0	22.21	0	22	19	8	157	315	46.3	47.7	63	15.3	2.4	2	0	0	39.2	3.02	2	0	12.6	1	1	0	19.9226	1	1	31.4891	319	2961
218	0	33	0	20.32	0	15	14	17	186	86	51.6	117.2	72	10.9	1.9	0	0	0	39.2	3.26	1	0	12.7	0	0	0	8.81891	1	1	30.2567	400	2996
219	0	31	1	18.9	0	16	21	40	150	189	44.2	68	73	16.4	3	2	0	0	38.5	2.92	2	0	13.3	0	0	0	17.2617	1	1	31.29	581	4727.7
220	0	35	0	20.57	0	22	30	16	154	72	57.8	81.8	71	5.2	0.9	0	0	0	40.3	3.64	1	0	12.1	1	1	0	6.08149	1	1	33.8691	554	6531.5
221	0	36	0	23.42	0	18	19	17	201	160	47.4	121.6	87	17	3.7	2	0	0	39	3.24	1	1	12.7	0	0	0	35.2097	2	2	35.9644	667	2164.5
222	0	32	0	24.77	0	14	11	11	143	68	70.1	59.3	63	3.1	0.5	0	0	0	40.6	3.24	2	0	12.1	1	1	0	15.0096	1	1	34.2157	825	2992.3
223	0	37	1	27.77	1	14	12	10	241	155	45.6	164.4	70	9.4	1.6	0	0	0	38	3.16	1	1	12.1	1	1	0	49.8463	2	2	38.2471	765	1923.8
224	0	36	1	24.46	0	15	11	12	186	85	82.1	86.9	70	5.6	1	0	0	0	40	3.22	2	0	12.9	0	0	0	22.9171	2	2	33.2767	368	3211.7
226	1	31	1	21.63	0	15	9	8	167	129	60.2	81	71	5.3	0.9	0	0	0	39.1	3.76	1	0	12.4	1	1	0	6.48828	1	1	28.03	290	3700.7
227	0	30	0	19.43	0	14	10	10	124	54	55	58.2	64	3.2	0.5	0	0	0	40.2	3.2	1	0	12.6	0	0	0	2.90772	1	1	26.7643	1263	2459.3
228	0	32	1	18	0	21	31	23	168	132	42.7	98.9	68	11.5	1.9	0	1	0	39.5	3.7	1	0	13	0	0	0	7.44104	1	1	31.4395	650	2316
229	0	32	1	19.96	0	14	14	8	142	128	48.6	67.8	74	8.4	1.5	0	0	0	40.5	3.32	1	0	12.3	0	0	0	5.86628	1	1	30.32	489	5056.1
230	0	33	1	23.44	0	11	7	10	178	151	62.7	85.1	64	7.6	1.2	0	0	0	40	3.7	2	0	13	0	0	0	18.403	1	1	32.0909	705	2718.3
231	0	24	1	25.1	1	20	19	10	178	170	44.3	99.7	58	10.1	1.4	0	0	0	38.5	3.32	1	0	12.9	0	0	0	23.3175	2	2	33.84	464	1382.5
232	0	35	1	21.51	0	15	11	10	205	119	75.1	106.1	63	8.7	1.4	0	0	0	40.1	2.92	2	0	12.4	0	0	0	10.8974	1	1	30.0967	461	4607
234	0	33	1	20.7	0	17	11	10	155	76	59.4	80.4	69	4.8	0.8	0	0	0	39	3.12	1	0	12.4	0	0	0	4.95005	1	1	28.6265	1465	1747.1
235	1	32	0	24.38	0	17	18	60	186	193	46.6	100.8	70	16.9	2.9	2	0	0	39.2	3.72	2	0	12.6	1	1	0	60.1813	3	2	35.9306	1112	858.1
236	0	27	1	25.32	1	13	7	14	221	146	69.5	122.3	83	12.2	2.5	2	0	0	39	2.74	1	1	12.1	1	1	0	35.3703	2	2	33.1277	467	6764.2
237	1	25	0	24.61	0	14	7	10	164	119	50.4	89.8	66	10.4	1.7	0	0	0	40.6	3.92	2	1	12	0	0	0	19.2619	1	1	30.94	401	4650.4
238	0	29	0	20.07	0	11	12	13	151	178	54.6	60.8	69	6.3	1.1	0	0	0	39.6	3.18	2	0	12.1	0	0	0	15.8952	1	1	30.4473	710	2600.9
239	0	36	1	20.45	0	14	9	12	165	106	71.2	72.6	69	7.6	1.3	0	0	0	39	3.24	1	0	13	0	0	0	17.0729	1	1	27.6329	802	9742.3
240	0	34	0	20.13	0	13	8	15	150	96	41.5	89.3	73	11.8	2.1	2	0	0	40.1	3.06	2	0	12	1	1	0	6.06866	1	1	27.7531	628	1803.8
241	0	28	0	18.31	0	19	11	11	160	98	72.9	67.5	65	1.4	0.2	0	0	0	40	3.56	2	1	12.3	0	0	0	2.90647	1	1	24.5316	586	11084
243	0	28	0	19.36	0	14	11	23	144	65	54.1	76.9	67	7.4	1.2	0	0	0	39.6	3.4	1	0	12.7	0	0	0	4.9478	1	1	27.6457	732	13737.4
244	0	36	0	17.53	0	25	19	21	158	66	70.1	74.7	61	4.3	0.6	0	0	0	40.1	2.92	1	0	12	0	0	0	4.93029	1	1	25.3	461	9113.4
245	0	34	1	22.03	0	15	14	11	170	107	55.8	92.8	71	3.7	0.6	0	0	0	39.5	2.88	2	0	12.6	0	0	0	15.5416	1	1	30.2967	522	2063.5
246	0	35	1	22.66	0	13	15	15	207	212	54.6	110	79	4.7	0.9	0	0	0	38.2	3.08	1	0	13.3	0	0	0	26.6072	2	2	34.0808	523	6411.4
247	0	29	0	24.46	0	19	15	13	147	84	57.7	72.5	66	5	0.8	0	0	0	40.2	3.44	1	1	12.6	0	0	0	23.7132	2	2	34.2858	422	3246.6
248	0	31	0	20.07	0	19	16	9	165	105	66	78	77	4.5	0.9	0	0	0	38.5	3.44	2	1	12.7	0	0	0	7.04466	1	1	29.1168	637	18718
249	0	27	1	20.7	0	13	9	10	133	77	43.5	74.1	72	4.3	0.8	0	0	0	37.6	3.24	2	1	13.3	0	0	0	1.49748	1	1	28.2385	731	3127.4
250	1	34	0	19.95	0	22	11	9	127	82	42.9	67.7	79	3.7	0.7	0	0	0	41.1	3.84	2	0	13.3	0	0	0	8.58833	1	1	26.38	821	8239.9
251	1	28	0	22.31	0	21	26	20	148	116	45.3	79.5	75	4.7	0.9	0	0	0	38.2	3.64	2	1	12.6	0	0	0	30.5048	2	2	34.5848	739	4456
252	0	32	0	30.47	1	17	15	26	180	159	40.6	107.6	57	11	1.5	0	0	0	39.5	3.3	2	1	12.4	1	1	0	75.4309	3	2	40.3088	791	1110.9
253	0	30	0	18.9	0	20	15	16	152	110	52	78	64	6.3	1	0	0	0	40.4	3.2	1	0	12.9	0	0	0	6.73546	1	1	27.03	1255	9766.9
254	0	35	1	25.4	1	17	11	11	168	139	61	79.2	82	6.8	1.4	0	1	0	38.4	2.92	1	0	12.3	0	0	0	39.3039	2	2	32.9765	801	1089.9
255	0	32	0	25.56	1	26	26	38	166	167	43.5	89.1	85	9	1.9	0	0	0	40	2.8	2	0	12.7	1	1	0	32.8582	2	2	33.94	797	1620.1
256	1	35	1	29.73	1	10	9	21	170	169	47.8	88.4	82	11.5	2.3	2	0	0	37	3.5	1	1	12.9	2	2	2	68.176	3	2	39.69	677	1483.9
257	0	31	0	15.62	0	22	20	14	200	158	65.4	103	74	2.8	0.5	0	0	0	39.6	3.5	2	1	12.1	0	0	0	4.13278	1	1	27.1827	578	6099.3
258	0	35	1	19.38	0	16	8	14	184	73	76.9	92.5	66	3.2	0.5	0	0	0	38	2.6	2	1	12.9	0	0	0	9.6153	1	1	26.17	919	24369.5
259	0	32	1	24.84	0	20	18	17	169	127	72.4	71.2	62	6.9	1.1	0	0	0	39.3	2.88	2	0	13	1	1	0	34.0815	2	2	34.42	619	3724.5
260	0	30	0	20.76	0	18	15	14	144	54	66.9	66.3	82	5	1	0	0	1	36.4	2.96	1	1	12.7	0	0	0	5.31459	1	1	30.1167	416	13239.4
261	0	34	0	22.86	0	15	7	10	190	89	86.3	85.9	76	2.6	0.5	0	0	0	37.6	3.12	1	1	13.1	0	0	0	16.1903	1	1	30.1933	395	6049.4
262	0	27	1	18.8	0	20	15	23	159	61	75.2	71.6	66	1.8	0.3	0	0	0	39.3	2.7	2	0	13.3	0	0	0	3.80741	1	1	27.35	625	3726.1
263	0	40	1	23.53	0	#NULL!	#NULL!	#NULL!	#NULL!	#NULL!	#NULL!	#NULL!	#NULL!	#NULL!	#NULL!	#NULL!	0	0	39.5	2.86	1	0	12.7	0	0	0	#NULL!	#NULL!	#NULL!	#NULL!	#NULL!	#NULL!
264	0	32	1	19.98	0	18	4	9	146	171	51.9	59.9	76	4.6	0.9	0	0	0	39.3	3.12	2	0	13	1	1	0	9.5335	1	1	23.7578	718	1851.3
265	0	33	1	22.1	0	16	13	10	171	91	65.5	87.3	68	4.1	0.7	0	0	0	39.6	3.46	2	0	12.6	0	0	0	9.82914	1	1	31.36	565	9950
266	0	30	1	24	0	13	6	13	210	205	83	86	71	8.2	1.4	0	1	0	37.3	3.08	1	1	12.1	2	2	2	36.0094	2	2	31.9123	1006	4567.7
268	0	25	0	17.21	0	17	12	13	134	97	74.9	39.7	78	3.7	0.7	0	0	0	40.2	3.18	2	0	12.3	0	0	0	4.86441	1	1	25.9371	556	11970.5
269	0	34	1	18.22	0	14	6	16	168	164	71.5	63.7	87	4.8	1	0	0	0	38.4	3.2	2	1	11.9	0	0	0	8.42713	1	1	24.7986	978	6472.5
270	0	36	1	20.7	0	15	8	9	197	117	67.9	105.7	73	5.1	0.9	0	0	0	40.6	3.46	1	0	12	0	0	0	5.39554	1	1	25.9567	586	5511.3
271	0	28	0	24.61	0	13	9	11	172	79	62.4	93.8	69	6.7	1.1	0	0	0	38.1	2.2	2	0	12.9	1	1	0	7.34041	1	1	31.2485	303	3684.1
272	0	32	0	20.7	0	16	13	10	140	70	76.9	49.1	68	4.9	0.8	0	0	0	38.6	3.22	1	0	13.1	0	0	0	5.09596	1	1	29.59	717	6059.4
273	0	34	1	21.09	0	11	8	13	195	186	73.1	84.7	74	5.6	1	0	0	0	38	3.01	1	1	12.4	1	1	0	21.0169	2	2	29.6982	761	3887.1
274	0	34	0	22.31	0	13	8	13	128	119	65.2	39	73	4.7	0.8	0	0	0	41	3.38	1	1	12.7	0	0	0	18.9069	1	1	30.5331	652	3853.6
275	0	38	1	22.83	0	17	11	13	252	123	94.7	132.7	75	5.2	1	0	0	0	38	2.88	2	1	13	0	0	0	13.2529	1	1	29.8065	1152	16302.7
277	0	31	1	24.77	0	10	8	6	158	98	83.3	55.1	86	5.2	1.1	0	0	0	38.5	3.36	2	1	12.4	0	0	0	13.5941	1	1	32.98	633	6248.7
278	1	27	0	32.72	1	17	16	29	163	107	63.8	77.8	82	19.6	4	2	0	0	37.3	3.94	1	1	12.4	1	1	0	65.9259	3	2	42.6594	721	1606.2
279	0	34	1	20.55	0	15	8	11	173	126	77.8	70	74	4.3	0.8	0	0	0	38.4	3.36	1	0	12	0	0	0	12.3314	1	1	28.0467	625	5958
280	1	35	1	20.45	0	#NULL!	#NULL!	#NULL!	#NULL!	#NULL!	#NULL!	#NULL!	#NULL!	#NULL!	#NULL!	#NULL!	0	0	37.2	3.7	1	0	12.1	0	0	0	#NULL!	#NULL!	#NULL!	#NULL!	#NULL!	#NULL!
281	0	36	1	18.11	0	19	14	9	197	113	87.9	86.5	76	1.9	0.4	0	0	0	40.3	2.6	1	0	12.6	0	0	0	4.0401	1	1	27.1647	1244	12869
282	0	28	0	18.44	0	21	14	13	133	116	65.3	44.5	60	1.8	0.3	0	0	0	35.6	2.36	2	1	12.6	0	0	0	2.34209	1	1	22.7633	1797	6907.9
283	0	32	0	20.62	0	20	13	11	129	51	72.6	46.2	82	4.3	0.9	0	0	0	40.4	2.94	2	0	12.4	0	0	0	3.59158	1	1	27.72	708	11120
284	0	33	0	20.06	0	18	12	12	146	54	74.6	60.6	59	1.8	0.3	0	0	0	39.4	3.66	2	0	12.6	0	0	0	3.41652	1	1	27.7833	652	9987.7
285	1	33	1	31.21	1	32	53	36	216	177	70.7	109.9	112	28.1	7.8	2	1	0	38	3.8	2	1	12.1	1	1	0	88.5521	3	2	47.3	802	2728.5
286	0	32	0	27.78	1	40	67	45	187	252	60	76.6	79	11.8	2.3	2	1	0	39.4	3.34	1	0	12.6	1	1	0	80.5205	3	2	43.18	679	1297.8
287	0	40	1	26.67	1	13	13	17	156	150	66.5	59.5	83	4.8	1	0	0	0	39.4	3.44	2	0	12.9	0	0	0	32.445	2	2	36.98	552	4095.9
289	0	34	1	18.37	0	15	9	11	166	120	56.1	85.9	64	2.7	0.4	0	0	0	40.4	3.38	1	0	12.7	1	1	0	6.95313	1	1	26.08	677	12727.3
290	0	34	0	17.85	0	23	26	15	168	88	75.9	74.5	56	3.5	0.5	0	0	0	40.2	3.46	1	0	12.6	0	0	0	3.72666	1	1	28.4035	939	4222.1
291	0	33	1	19.31	0	20	13	8	222	73	99.9	107.5	73	1.8	0.3	0	0	0	35.5	2.68	1	0	12.6	0	0	0	2.42686	1	1	27.05	567	10420.3
292	0	22	0	24.78	0	26	30	15	151	187	69.1	44.5	84	5.4	1.1	0	0	0	40	3.2	1	0	12.3	1	1	0	19.1458	1	1	33.0208	908	3506.8
293	0	25	0	17.4	0	#NULL!	#NULL!	#NULL!	#NULL!	#NULL!	#NULL!	#NULL!	#NULL!	#NULL!	#NULL!	#NULL!	0	0	37.5	2.48	2	0	12.6	0	0	0	#NULL!	#NULL!	#NULL!	#NULL!	#NULL!	#NULL!
294	0	31	1	21.48	0	15	6	10	192	74	77.2	100	63	2.4	0.4	0	0	0	39.1	3.06	1	0	13	0	0	0	6.26067	1	1	27.86	1017	2318.2
295	0	29	1	18.29	0	15	15	10	151	67	77	60.6	91	4.5	1	0	0	1	37	2.72	2	1	12	0	0	0	2.00467	1	1	28.07	405	6495.6
296	0	32	1	21.64	0	16	18	17	196	148	84.6	81.8	79	10.8	2.1	2	0	0	37.6	3	2	1	12.7	0	0	0	14.1068	1	1	32.64	493	4008.5
297	0	27	1	22.04	0	18	20	22	149	255	55.9	42.1	73	7.4	1.3	0	0	0	38.2	3.26	1	1	12.3	0	0	0	27.9844	2	2	32.5189	445	4081
298	0	31	1	20.68	0	16	9	10	224	228	67.8	110.6	63	4	0.6	0	0	0	39.3	3.2	2	0	12.6	0	0	0	10.8447	1	1	26.33	581	1149.6
299	0	32	0	19.71	0	14	8	11	172	97	73.6	79	79	5.3	1	0	0	0	41	3.72	1	0	12.4	0	0	0	7.37364	1	1	26.6214	427	9893
300	0	33	1	19.1	0	15	11	10	186	80	89.1	80.9	84	3.3	0.7	0	0	0	40.4	3.24	2	0	12.7	0	0	0	3.22807	1	1	27.6667	954	6664.8
301	1	37	1	28.08	1	14	12	15	191	128	75.5	89.9	65	5.3	0.9	0	0	0	39	4.1	1	1	12.4	0	0	0	53.1163	2	2	38.4071	703	11316
302	1	32	0	25.51	1	15	12	14	145	106	71.4	52.4	65	7.6	1.2	0	0	0	37.4	4.44	2	1	12.7	0	0	0	29.8731	2	2	34.85	404	7545.9
303	0	31	1	31.89	1	21	31	25	267	180	71.4	159.6	79	6.6	1.3	0	1	0	38.3	3.44	1	0	12	3	2	2	83.0112	3	2	46.2295	621	1979.3
304	0	34	0	27.24	1	16	15	12	190	129	74.1	90.1	87	7.8	1.7	0	1	0	39	3.09	2	0	12.1	1	1	0	37.3953	2	2	37.26	413	2454.5
305	0	34	1	23.73	0	19	18	11	147	114	67.2	57	76	5.3	1	0	0	0	38.1	3.3	2	1	12.7	0	0	0	22.6982	2	2	34.0989	740	2904.2
306	0	27	0	20.2	0	15	21	17	141	90	62.5	60.5	68	6.5	1.1	0	0	0	40.1	3.72	2	1	12.7	0	0	0	9.83553	1	1	33.4	473	10645.4
307	0	32	0	19.53	0	18	10	12	168	73	69.2	84.2	60	5.1	0.8	0	0	0	39.4	3.14	1	0	12	0	0	0	4.10035	1	1	27.1444	905	6507.6
308	1	34	1	22.99	0	11	9	12	187	243	63.3	75.1	134	23	7.6	2	1	0	37.5	3.9	1	0	12.1	2	2	2	40.2149	2	2	34.9155	692	956.7
309	1	25	0	20.06	0	33	52	33	148	99	68.2	60	75	5	0.9	0	0	0	40.2	3.76	1	0	12.6	0	0	0	10.8051	1	1	36.0561	335	1957.7
310	0	36	0	19.23	0	15	9	14	136	82	75.7	43.9	73	5.1	0.9	0	0	0	38.5	2.8	2	0	12.7	0	0	0	4.94033	1	1	27.12	369	3659.9
311	0	34	1	18.29	0	18	8	6	153	252	68.8	33.8	76	3.6	0.7	0	0	0	39.2	2.98	1	0	12.4	0	0	0	5.22055	1	1	23.7356	805	5855.3
312	0	32	1	19.1	0	11	9	14	127	48	61.4	56	84	3.4	0.7	0	0	0	39.1	2.8	2	0	12	0	0	0	2.96774	1	1	29.4855	498	3652.7
313	0	30	1	22.72	0	13	13	18	175	89	78.4	78.8	83	5.6	1.1	0	0	0	39.3	2.72	1	0	12.4	0	0	0	10.9201	1	1	33.49	670	2051.4
314	0	25	0	34.96	1	19	23	52	191	110	80.8	88.2	86	11.7	2.5	2	0	0	39.2	3.3	1	1	12.7	1	1	0	94.0964	3	2	46.4842	752	3559.5
315	0	29	0	19.53	0	17	10	13	143	85	84.5	41.5	67	2	0.3	0	0	0	39	3.22	1	0	12.9	1	1	0	4.15329	1	1	26.2359	318	885.1
316	1	36	1	26.53	1	16	14	14	166	92	79.1	68.5	75	6.2	1.1	0	0	0	37.2	3.42	1	1	12.4	0	0	0	16.4508	1	1	36.97	634	3413
317	0	31	1	20.43	0	28	36	38	148	122	76.1	47.5	79	5.3	1	0	0	0	38.4	3.34	1	1	11.9	0	0	0	12.0903	1	1	31.9157	468	6313.7
318	0	39	0	16.9	0	16	7	10	166	101	77.3	68.5	66	2.1	0.3	0	0	0	38.4	2.48	2	1	12.3	0	0	0	2.06864	1	1	21.94	1033	16722.8
319	0	33	1	20.2	0	18	12	12	158	66	74.3	70.5	62	2	0.3	0	0	0	38.2	3.2	1	1	12.3	0	0	0	3.28626	1	1	27.6433	737	8039.4
320	0	34	1	19.47	0	9	13	8	226	188	94.1	94.3	70	2.9	0.5	0	0	0	39.4	3.36	2	0	12.6	0	0	0	11.2589	1	1	33.6856	605	5692.1
321	0	23	0	20.94	0	16	10	8	128	42	63.7	55.9	83	3.2	0.7	0	0	0	39.5	3.48	2	0	12.6	0	0	0	5.2068	1	1	27.57	752	11601.5
322	0	29	0	23.44	0	14	14	11	161	113	85	53.4	77	5.2	1	0	0	0	40.1	3.46	1	1	12.9	0	0	0	23.694	2	2	34.22	853	3644.6
323	0	35	1	20.45	0	11	7	9	154	190	67.6	48.4	78	6.4	1.2	0	0	0	40	2.98	2	0	13	1	1	0	11.8696	1	1	27.3509	676	3916.5
324	0	34	0	29	1	15	19	20	164	320	68.3	31.7	78	7.9	1.5	0	#NULL!	1	37.2	2.28	1	1	12.9	0	0	0	81.7447	3	2	41.1333	889	3820.2
325	0	29	1	25.32	1	#NULL!	#NULL!	#NULL!	#NULL!	#NULL!	#NULL!	#NULL!	#NULL!	#NULL!	#NULL!	#NULL!	0	0	37.1	2.8	2	1	12	0	0	0	#NULL!	#NULL!	#NULL!	#NULL!	#NULL!	#NULL!
326	0	34	1	23.12	0	14	7	7	175	144	71.3	74.9	76	6.2	1.2	0	0	0	38.1	3.32	1	1	13	0	0	0	13.8547	1	1	29.21	908	7523.9
327	0	38	1	20.42	0	12	11	10	134	112	71.8	39.8	76	4.2	0.8	0	0	0	38.2	3.52	2	0	12.6	0	0	0	10.3298	1	1	30.0233	356	3535.6
328	0	34	0	22.83	0	42	78	17	169	150	69.8	69.2	76	8.2	1.5	0	0	0	40.4	3.82	1	1	12.1	0	0	0	17.9131	1	1	39.6871	786	1793.2
329	0	36	1	25.24	1	15	13	13	150	136	69.6	53.2	83	6.1	1.3	0	0	0	38	2.82	2	1	13.1	1	1	0	43.4684	2	2	34.4933	592	3918.4
330	0	31	0	21.23	0	29	37	33	194	158	81	81.4	74	3.8	0.7	0	0	0	39.6	3.2	1	1	12.3	0	0	0	26.81	2	2	33.8369	582	3778
331	0	32	0	24.09	0	16	17	14	175	101	70.9	83.9	75	5.5	1	0	0	0	37.3	2.78	2	1	13	0	0	0	20.2572	2	2	35.85	211	4441.7
332	0	34	1	18.83	0	17	10	9	179	88	92.6	68.8	79	3	0.6	0	0	0	39.6	3.54	1	0	13	0	0	0	2.95315	1	1	25.7359	831	4863.5
334	0	35	0	20.69	0	12	13	13	196	71	91.2	90.6	79	2.6	0.5	0	0	0	39.3	3.64	1	0	12.9	0	0	0	6.09965	1	1	32.4367	545	9018.3
335	0	34	1	24.34	0	17	14	20	245	249	98.5	96.7	77	12.8	2.4	2	#NULL!	0	38.3	3.29	1	0	12.7	1	1	0	57.5642	2	2	34.1482	913	2739.2
336	0	39	1	26.04	1	17	13	10	166	110	74.7	69.3	63	3	0.5	0	0	0	40.3	3.6	1	0	11.7	0	0	0	19.2783	1	1	34.5576	978	3647.8
337	0	36	1	23.88	0	15	11	7	143	92	48.2	76.4	76	4.6	0.9	0	0	0	38.4	3.06	2	1	12.9	0	0	0	12.774	1	1	31.1867	462	2746.1
338	0	33	1	20.89	0	12	8	13	171	98	76.4	75	68	5.2	0.9	0	0	0	39.5	3.64	2	0	13.3	0	0	0	7.65182	1	1	28.2633	356	6337.5
339	0	28	0	29.4	1	#NULL!	#NULL!	#NULL!	#NULL!	#NULL!	#NULL!	#NULL!	#NULL!	#NULL!	#NULL!	#NULL!	1	0	40.3	3.68	2	1	11.9	1	1	0	#NULL!	#NULL!	#NULL!	#NULL!	#NULL!	#NULL!
340	0	34	1	20.32	0	#NULL!	#NULL!	#NULL!	#NULL!	#NULL!	#NULL!	#NULL!	#NULL!	#NULL!	#NULL!	#NULL!	0	0	38.5	2.38	2	0	12.9	0	0	0	#NULL!	#NULL!	#NULL!	#NULL!	#NULL!	#NULL!
341	0	33	1	30.45	1	13	15	22	211	212	77	91.6	64	8.8	1.4	0	0	0	36	2.84	2	1	13.9	1	1	0	82.9826	3	2	42.0308	388	3036.6
342	0	31	1	18.14	0	14	13	12	162	68	71.3	77.1	64	2.4	0.4	0	0	0	35.3	2.6	1	1	12.6	0	0	0	4.6166	1	1	29.0286	#NULL!	5467
343	0	32	0	23.43	0	14	8	9	215	102	89.3	105.3	83	4.4	0.9	0	0	0	38.5	3.02	1	0	13.1	0	0	0	12.8036	1	1	29.8114	655	5320.5
344	0	34	1	20.55	0	16	10	10	163	104	60.7	81.5	69	5.3	0.9	0	0	0	38.3	3	2	1	12	0	0	0	5.78365	1	1	26.72	981	4344.8
345	0	28	0	19.26	0	15	8	13	142	85	66.5	58.5	66	5.7	0.9	0	0	0	40.4	3.4	2	1	13	0	0	0	4.66469	1	1	25.5267	996	10232
346	0	30	0	20.32	0	21	17	17	182	135	57.6	97.4	62	4.8	0.7	0	0	0	38	3.22	1	0	12.4	0	0	0	14.7044	1	1	28.4262	910	2218.6
347	0	33	1	19.63	0	13	9	7	191	62	96.8	81.8	72	3.1	0.6	0	0	0	38	3	2	1	12.3	0	0	0	2.65994	1	1	27.9685	299	21958.6
348	0	30	1	24.92	0	11	6	12	195	114	80.2	92	65	4.5	0.7	0	0	0	38.3	3.28	2	1	12.1	0	0	0	29.7193	2	2	31.7236	443	5196.9
349	0	30	0	22.03	0	17	13	11	113	94	56.4	37.8	73	7.3	1.3	0	0	0	38.2	3.2	1	1	12.9	0	0	0	19.2807	1	1	33.2376	259	5317.8
350	0	28	0	22.27	0	18	13	14	222	158	89.2	101.2	84	7.3	1.5	0	0	0	40.5	3.42	2	0	12	0	0	0	22.9817	2	2	31.2178	519	3877.7
351	0	33	1	17.75	0	13	9	15	158	99	65.3	72.9	71	6.2	1.1	0	0	0	38.1	3.5	1	1	12	0	0	0	8.5767	1	1	27.2185	354	8982.3
352	1	35	1	22.55	0	#NULL!	#NULL!	#NULL!	#NULL!	#NULL!	#NULL!	#NULL!	#NULL!	#NULL!	#NULL!	#NULL!	0	0	37	3.84	2	0	12.3	0	0	0	#NULL!	#NULL!	#NULL!	#NULL!	#NULL!	#NULL!
353	1	27	0	28.34	1	16	16	11	138	107	64.4	52.2	80	10.7	2.1	2	0	0	40.2	4.04	2	0	11.9	0	0	0	43.2049	2	2	37.99	360	1421.1
354	0	34	0	29.21	1	19	13	18	195	71	63.7	117.1	60	4.4	0.7	0	0	0	38.5	3.4	1	1	12.1	0	0	0	26.0728	2	2	36.6837	670	2762.4
356	1	31	0	19.26	0	15	5	11	198	124	75.8	97.4	69	5.3	0.9	0	0	0	39.2	3.74	1	0	12.6	0	0	0	6.34511	1	1	23.0167	430	3258.7
357	0	33	1	23.42	0	18	13	12	209	114	97.9	88.3	73	3.2	0.6	0	0	0	40	3.32	1	0	13.4	0	0	0	22.9924	2	2	31.7778	490	13846.6
358	1	36	1	17.63	0	17	21	36	158	79	82.1	60.1	68	3.8	0.6	0	0	0	39.2	3.7	1	0	12.6	0	0	0	6.49793	1	1	30.4324	570	11000.1
359	0	37	1	23.07	0	12	8	17	177	116	65.8	88	64	2.7	0.4	0	0	0	38.1	3.04	2	1	12.4	0	0	0	9.35855	1	1	29.9733	742	1215
360	0	36	1	22.03	0	#NULL!	#NULL!	#NULL!	#NULL!	#NULL!	#NULL!	#NULL!	#NULL!	#NULL!	#NULL!	#NULL!	0	0	39.4	2.74	2	0	12.4	0	0	0	#NULL!	#NULL!	#NULL!	#NULL!	#NULL!	#NULL!
361	1	29	0	19.72	0	18	11	14	176	84	93.2	66	67	3.4	0.6	0	0	0	38.3	3.66	1	0	12.4	0	0	0	8.35235	1	1	26.5089	567	6989.3
362	0	34	1	21.19	0	15	8	8	167	109	72.4	72.8	71	3.2	0.6	0	0	0	38.4	3.52	2	0	12.7	0	0	0	8.80961	1	1	26.2667	397	6618.6
363	1	30	1	25.15	1	11	9	12	249	150	108.3	110.7	85	8.3	1.7	0	0	0	38.2	4.14	2	0	12	0	0	0	40.3536	2	2	35.5955	803	3285.9
365	0	30	0	25.53	1	23	24	24	216	67	81	121.6	70	3.6	0.6	0	0	0	39.3	3.04	1	0	12.4	1	1	0	27.3171	2	2	36.2578	569	6008.8
366	0	39	1	29.21	1	#NULL!	#NULL!	#NULL!	#NULL!	#NULL!	#NULL!	#NULL!	#NULL!	#NULL!	#NULL!	#NULL!	0	0	40.4	2.76	1	0	13.3	2	2	2	#NULL!	#NULL!	#NULL!	#NULL!	#NULL!	#NULL!
367	0	29	0	21.77	0	18	15	10	155	107	76.1	57.5	67	3.2	0.5	0	0	0	36.6	2.82	1	1	12.9	0	0	0	14.4092	1	1	31.6367	693	16328.7
368	0	32	0	21.99	0	22	17	73	236	128	93	117.4	80	4.7	0.9	0	0	0	35.2	1.7	1	0	12.3	0	0	0	27.7952	2	2	30.5618	604	8233.1
369	1	32	0	19.49	0	16	12	12	161	97	58.3	83.3	64	2.9	0.5	0	0	0	40.1	4.4	2	1	12.4	0	0	0	7.11229	1	1	27.13	843	4192.8
370	0	30	0	15.61	0	15	7	10	145	78	82.7	46.7	71	2.1	0.4	0	0	0	40.2	3.72	1	0	12.1	0	0	0	1.69564	1	1	21.3433	615	15602.8
371	0	41	1	21.3	0	14	12	6	149	196	60.3	49.5	69	5.2	0.9	0	0	0	38.5	3.62	1	1	12.3	0	0	0	10.617	1	1	30.8571	591	6554.2
372	0	30	1	19.53	0	12	10	17	155	87	49	88.6	63	6	0.9	0	0	0	39.5	3.36	1	0	12.4	0	0	0	7.50398	1	1	29.2567	849	5637.9
373	0	33	1	24.34	0	#NULL!	#NULL!	#NULL!	#NULL!	#NULL!	#NULL!	#NULL!	#NULL!	#NULL!	#NULL!	#NULL!	0	0	39.3	3.4	2	0	12.6	0	0	0	#NULL!	#NULL!	#NULL!	#NULL!	#NULL!	#NULL!
374	0	36	0	22.66	0	13	11	13	164	59	85.3	66.9	60	3.6	0.5	0	0	0	38.5	3.26	2	1	12.3	0	0	0	12.0586	1	1	32.9892	504	5732
375	0	34	0	22.55	0	21	24	10	166	102	82.9	62.7	73	4	0.7	0	0	0	38.4	3.12	1	1	13	0	0	0	16.2584	1	1	34.3229	899	8054.9
376	0	31	1	19.47	0	16	8	6	224	135	87.3	109.7	57	7.3	1	0	0	0	38.4	3.54	2	1	12.6	0	0	0	10.5672	1	1	28.04	835	10987.6
377	1	23	0	31.41	1	13	16	24	224	147	69.1	125.5	66	9.8	1.6	0	0	0	39	3.76	2	1	12.7	2	2	2	53.7262	2	2	41.2462	734	1848.5
378	0	24	0	21.23	0	#NULL!	#NULL!	#NULL!	#NULL!	#NULL!	#NULL!	#NULL!	#NULL!	#NULL!	#NULL!	#NULL!	1	0	40.6	3.46	2	1	12.3	1	1	0	#NULL!	#NULL!	#NULL!	#NULL!	#NULL!	#NULL!
379	0	34	0	23.05	0	14	9	20	179	54	91.4	76.8	80	4.9	1	0	0	0	40.3	3.12	2	0	12.9	0	0	0	19.3982	1	1	31.1229	431	11587.3
380	0	28	1	21.79	0	23	21	11	178	84	82.2	79	67	6.6	1.1	0	0	0	37.3	2.44	1	0	12.9	0	0	0	6.72128	1	1	32.6743	585	24247
381	0	24	1	21.37	0	14	8	7	198	114	75.8	99.4	68	3.2	0.5	0	0	0	39	2.84	1	1	12.6	0	0	0	5.89854	1	1	26.7014	557	3903.5
382	0	35	0	20.55	0	26	24	19	181	60	85.1	83.9	65	2.7	0.4	0	#NULL!	0	39.1	3.14	1	0	12.3	0	0	0	3.20957	1	1	29.5146	584	8196.8
383	0	31	1	22.15	0	15	8	12	185	121	73.4	87.4	76	2.4	0.5	0	0	0	38.6	3.3	2	0	12.9	1	1	0	9.37632	1	1	26.0467	891	7773.8
384	0	35	1	23.03	0	#NULL!	#NULL!	#NULL!	#NULL!	#NULL!	#NULL!	#NULL!	#NULL!	#NULL!	#NULL!	#NULL!	0	0	38.6	3.2	1	0	12.7	0	0	0	#NULL!	#NULL!	#NULL!	#NULL!	#NULL!	#NULL!
385	0	33	0	20.31	0	15	6	9	155	67	69.5	72.1	69	2.8	0.5	0	0	0	40.5	2.94	1	0	13	0	0	0	2.37103	1	1	25.43	471	2698.5
386	0	33	1	20.31	0	15	10	13	138	81	73.7	48.1	66	2.9	0.5	0	0	0	39.1	2.94	2	0	12.1	0	0	0	6.4232	1	1	27.6433	848	10599
387	0	37	1	18.83	0	12	10	12	165	93	66.6	79.8	65	5.8	0.9	0	0	0	39	3.12	1	0	12.9	0	0	0	12.5472	1	1	30.6967	557	6684.1
388	0	44	1	20.83	0	#NULL!	#NULL!	#NULL!	#NULL!	#NULL!	#NULL!	#NULL!	#NULL!	#NULL!	#NULL!	#NULL!	0	0	38.2	2.68	2	1	13	0	0	0	#NULL!	#NULL!	#NULL!	#NULL!	#NULL!	#NULL!
389	0	30	1	19.14	0	15	7	11	163	186	62.9	62.9	70	2.4	0.4	0	0	0	37.5	2.82	2	0	13.3	0	0	0	7.1024	1	1	25.2233	650	4973.7
390	0	31	0	29.76	1	15	11	14	221	94	95.8	106.4	71	10.7	1.9	0	0	0	38.1	3.36	2	0	12.3	0	0	0	46.7248	2	2	37.6667	565	824.1
391	0	35	1	18.61	0	15	14	16	174	100	67.4	86.6	89	3.8	0.8	0	0	0	37.6	3.02	2	0	12.6	0	0	0	5.03104	1	1	28.6367	391	9636.7
392	1	25	0	21.45	0	14	9	8	145	68	70.8	60.6	62	5	0.8	0	0	0	40.2	4.2	1	1	11.7	0	0	0	5.98639	1	1	28.5229	1080	10011.1
393	0	36	1	23.63	0	16	20	18	187	87	70.2	99.4	74	5.4	1	0	0	0	37.6	3.14	1	1	11.9	0	0	0	18.8588	1	1	34.91	660	1716.2
394	0	31	1	19.05	0	10	6	10	175	86	70.1	87.7	73	2.4	0.4	0	1	0	38.6	2.78	2	0	12.6	0	0	0	4.34675	1	1	25.85	1028	2962
395	0	33	0	20.55	0	15	15	11	156	102	63.2	72.4	91	6.2	1.4	0	1	0	40.1	2.92	2	1	12.4	0	0	0	4.24674	1	1	29.31	474	1144.1
396	0	32	0	22.62	0	33	45	10	186	80	76.8	93.2	63	8.6	1.3	0	0	0	40	3.72	2	1	12.7	1	1	0	11.8858	1	1	39.3291	512	9522
397	0	34	1	17.57	0	12	7	8	179	124	78.8	75.4	62	1.3	0.2	0	0	0	39	2.98	1	0	12	0	0	0	3.76515	1	1	24.2367	589	14601.8
398	0	25	0	17.04	0	17	7	15	151	135	59.2	64.8	68	4.7	0.8	0	0	0	37.4	3.46	2	1	12.7	0	0	0	7.17593	1	1	21.0741	973	6492.6
399	0	29	0	26.62	1	32	36	21	219	122	81.2	113.4	65	8.5	1.4	0	0	0	39	2.9	2	0	13.3	0	0	0	36.3737	2	2	37.08	397	2415.9
400	0	35	1	20.2	0	17	10	9	157	90	62.4	76.6	65	2.9	0.5	0	0	0	39	2.78	2	0	12	0	0	0	4.7702	1	1	25.7359	720	7283.1
401	0	32	0	22.27	0	15	10	9	147	93	62.4	66	70	7.4	1.3	0	0	0	40.1	2.86	2	0	12.3	1	1	0	4.30942	1	1	28.4233	557	5153.5
402	0	35	0	21.97	0	21	21	17	167	125	67	75	63	2.6	0.4	0	0	0	40.2	3.38	1	1	12.7	0	0	0	14.4206	1	1	32.22	212	7803.8
403	0	35	0	26.67	1	16	10	13	261	225	65.8	150.2	66	6.7	1.1	0	0	1	38.1	2.62	1	1	11.9	0	0	0	46.9836	2	2	33.18	344	1408.5
404	0	34	1	22.77	0	14	6	11	173	78	64.5	92.9	61	1.5	0.2	0	0	0	39	3.02	1	0	12	0	0	0	6.15005	1	1	27.0986	589	8175.2
405	0	32	1	23.05	0	13	6	8	167	149	59.1	78.1	65	3.4	0.5	0	0	0	40	2.8	2	0	12	0	0	0	16.4864	1	1	29.2623	422	4329.4
406	0	31	0	20.9	0	13	7	10	175	83	84.3	74.1	78	2.9	0.6	0	0	0	40.1	3.74	2	1	12.7	0	0	0	3.50893	1	1	26.8577	652	1918.6
407	0	28	0	24.03	0	12	5	14	162	80	65.7	80.3	73	6.4	1.2	0	0	0	40.3	3.56	1	1	13	1	1	0	15.9142	1	1	29.9733	292	8672.3
408	0	37	1	26.03	1	14	9	12	184	113	72.1	89.3	65	5.5	0.9	0	0	0	38.6	3.68	2	0	12.1	0	0	0	20.4693	2	2	32.4229	653	8169.4
409	0	33	0	24.61	0	15	9	10	208	166	82.4	92.4	74	5.8	1.1	0	1	0	38.6	2.94	1	0	12.9	0	0	0	23.7532	2	2	32.14	335	4642.6
410	0	36	0	19.88	0	17	14	19	173	130	82.1	64.9	81	3.5	0.7	0	0	0	37.3	2.98	2	1	12.6	0	0	0	11.0922	1	1	29.5182	704	5467.9
411	0	37	1	22.73	0	13	6	93	165	93	76.3	70.1	65	3.2	0.5	0	0	0	37	2.9	2	1	12.1	0	0	0	24.6552	2	2	27.6523	593	2573.4
412	0	41	0	28.44	1	17	14	35	228	191	68.3	121.5	81	9	1.8	0	0	0	39.6	3.58	2	0	12	0	0	0	59.7492	2	2	37.9182	757	1711.4
413	0	26	0	21.63	0	18	16	23	148	85	86.6	44.4	71	6.1	1.1	0	0	0	39.4	3.28	2	0	12.6	0	0	0	13.9434	1	1	31.9411	517	1968.5
414	0	31	1	25.91	1	13	14	74	166	74	48.1	103.1	68	6	1	0	0	0	38.3	3.04	1	0	12	0	0	0	50.0886	2	2	37.6654	491	3826.2
415	0	27	0	22.43	0	13	7	13	158	77	70.1	72.5	71	6.5	1.1	0	0	0	39.3	2.86	1	0	12.9	1	1	0	8.13391	1	1	29.1777	376	6983.3
416	0	32	0	19.13	0	19	19	24	163	118	70.1	69.3	79	5	1	0	0	0	39.4	3.36	2	0	12	0	0	0	17.9468	1	1	29.66	506	8124.3
417	0	26	0	19.81	0	20	20	25	162	122	71.8	65.8	78	8.6	1.7	0	0	0	40	3.04	1	1	12.3	0	0	0	16.4836	1	1	30.96	559	4555.5
418	0	28	0	18.99	0	23	13	17	118	92	60	39.6	61	3.3	0.5	0	0	0	39.1	3.34	1	0	12.6	0	0	0	5.34267	1	1	25.0717	1060	10400.1
419	0	33	1	25	0	15	10	9	181	154	61.4	88.8	61	4.1	0.6	0	0	0	39.6	3.5	2	0	12.4	0	0	0	23.1177	2	2	32.3333	919	7220.1
421	0	33	0	19.71	0	12	8	12	123	84	47.5	58.7	72	3.1	0.6	0	0	0	40.3	3.16	1	0	12.3	0	0	0	5.46648	1	1	26.3833	587	4411.3
422	0	27	0	18.55	0	17	11	11	183	246	59	74.8	63	3.1	0.5	0	0	0	39.5	3.08	2	0	12.3	0	0	0	7.26512	1	1	25.3065	1126	1353.2
423	1	32	0	23.73	0	21	24	13	183	81	55.5	111.3	73	10.7	1.9	0	0	0	39.3	3.76	1	0	12.6	0	0	0	24.4261	2	2	37.6429	266	1205.3
424	0	35	1	21.01	0	17	12	13	177	84	60.7	99.5	81	4	0.8	0	0	0	39.6	2.8	2	0	13	0	0	0	7.4613	1	1	29.2471	708	20341.6
426	0	29	0	21.56	0	16	10	19	172	105	62.2	88.8	71	4.9	0.9	0	0	0	39.4	2.92	2	0	13.1	0	0	0	12.4539	1	1	27.86	412	4204.2
427	0	29	0	24.3	0	13	11	25	173	189	57.2	78	82	7.5	1.5	0	0	0	36.5	2.7	1	1	12.1	0	0	0	32.1366	2	2	32.1092	711	4158.2
428	0	38	1	31.64	1	39	39	18	184	169	59.4	90.8	67	18.8	3.1	2	0	0	37.1	2.34	2	1	12.9	2	2	2	67.5143	3	2	41.64	713	4644.9
429	0	29	1	27.85	1	14	15	14	193	113	71	99.4	76	5.9	1.1	0	0	0	38	3.22	1	0	13	0	0	0	36.1381	2	2	37.2914	368	3021.7
431	0	25	0	21.26	0	17	18	34	162	129	82.1	54.1	78	4.5	0.9	0	0	0	39.3	3.22	1	0	12.4	0	0	0	24.1625	2	2	32.7906	611	17326.3
432	0	27	0	20.31	0	14	9	8	161	156	67.1	62.7	65	3.6	0.6	0	0	0	39	3.14	1	0	12	0	0	0	13.5532	1	1	29.5029	242	8798.6
433	0	31	0	18.83	0	21	12	11	181	137	97.9	55.7	76	1.6	0.3	0	0	0	39	3.56	1	0	13	1	1	0	7.41241	1	1	26.2014	722	11980.4
434	0	32	1	40.9	1	18	5	24	165	127	66.7	72.9	62	11.4	1.7	0	1	0	38.6	3.2	1	0	12.6	2	2	2	93.6728	3	2	45.1222	733	1389.8
435	0	34	0	27.47	1	16	11	23	185	142	69.5	87.1	73	8.5	1.5	0	0	0	37.2	2.78	2	1	12.9	0	0	0	41.3828	2	2	34.35	580	1340
436	0	30	1	24.45	0	13	9	12	218	101	72.2	125.6	139	94.6	32.5	2	0	0	38	3.08	1	1	11.9	0	0	0	21.9955	2	2	32.3385	398	5566.7
437	0	33	1	22.66	0	23	28	30	232	239	60.7	123.5	71	12.6	2.2	2	0	0	38	3.34	1	1	12.7	0	0	0	41.9913	2	2	34.3991	293	11318.3
438	0	31	0	27.29	1	11	10	12	182	114	71.3	87.9	84	7.1	1.5	0	#NULL!	0	37.6	2.86	2	0	12.3	0	0	0	35.2354	2	2	38.5427	676	4363.9
439	0	32	1	20.37	0	12	8	14	189	70	78.7	96.3	79	4.1	0.8	0	0	0	40.3	3.52	2	1	13.1	0	0	0	4.88861	1	1	27.1333	1126	6512.6
440	0	31	0	19.6	0	15	18	15	188	94	84.4	84.8	71	3.4	0.6	0	0	0	38.4	3.16	1	0	12.6	0	0	0	8.00366	1	1	33.19	553	7945.2
441	0	38	0	22.74	0	22	17	17	166	90	51.6	96.4	83	4.1	0.8	0	0	0	39.4	2.84	1	0	12.9	0	0	0	13.1447	1	1	32.0718	152	3289.4
442	1	25	0	19.71	0	#NULL!	#NULL!	#NULL!	#NULL!	#NULL!	#NULL!	#NULL!	#NULL!	#NULL!	#NULL!	#NULL!	0	0	39.6	3.8	2	0	13	0	0	0	#NULL!	#NULL!	#NULL!	#NULL!	#NULL!	#NULL!
443	1	29	0	23.05	0	15	13	13	187	114	83.8	80.4	79	22.5	4.4	2	0	0	39.4	3.88	1	0	13.3	0	0	0	11.9162	1	1	32.3533	524	6594.2
444	0	30	0	20.54	0	14	9	13	203	155	78.4	93.6	87	7.7	1.7	0	0	0	39.3	3.16	2	0	12.1	0	0	0	14.9328	1	1	28.0429	338	3789.6
445	0	32	1	18.75	0	17	10	12	192	101	72.9	98.9	78	2	0.4	0	0	0	38.5	2.66	2	0	12.9	0	0	0	4.05254	1	1	26.2359	333	7002.6
446	0	31	0	19.61	0	21	21	12	172	108	81.7	68.7	71	5.7	1	0	0	0	40.6	3.3	2	0	13	0	0	0	10.2604	1	1	31.85	250	7129.4
447	0	42	1	18.13	0	19	14	13	195	72	94.3	86.3	71	3.9	0.7	0	0	0	40.1	3.14	2	0	12.4	0	0	0	6.23938	1	1	27.4547	463	13745.4
448	0	34	1	19.56	0	12	4	8	184	105	65.1	97.9	76	11.5	2.2	2	0	0	39.3	3.42	1	0	12.4	0	0	0	6.11712	1	1	24.1867	599	6068.4
449	0	36	1	28.13	1	15	13	11	162	123	66	71.4	87	6.7	1.4	0	#NULL!	0	39.6	3.2	1	0	12.7	0	0	0	40.4625	2	2	37.0633	475	2105.9
450	0	31	1	19.57	0	11	6	9	127	129	51.7	49.5	80	5.3	1	0	0	0	39.4	3.32	1	0	12.1	0	0	0	7.0818	1	1	25.5636	626	9497.8
451	0	29	1	24.09	0	11	7	8	122	60	64.9	45.1	84	8.4	1.7	0	0	0	40.5	3.16	1	0	12	0	0	0	9.00511	1	1	29.4509	536	8752.5
452	0	36	1	24.09	0	10	5	15	176	119	76.8	75.4	77	5.4	1	0	0	0	40.5	3.58	2	0	12.7	0	0	0	28.6348	2	2	30.87	318	15540.6
453	0	33	1	19.38	0	14	11	12	142	142	58.4	55.2	82	7.5	1.5	0	0	0	39	3.64	1	0	13.1	0	0	0	5.76942	1	1	26.6257	778	4326.5
454	0	36	1	26.23	1	12	4	13	208	132	64.4	117.2	79	6.3	1.2	0	0	0	38.4	3.6	1	1	12	0	0	0	21.0466	2	2	30.6267	1053	4655.6
455	0	33	0	17.44	0	17	10	10	156	69	80	62.2	74	5.3	1	0	0	0	40	3.02	2	1	12	0	0	0	1.25778	1	1	24.0259	583	9695.5
456	0	36	0	21.01	0	19	13	11	160	85	63.7	79.3	76	3.9	0.7	0	0	0	40.3	3.16	2	0	12.1	0	0	0	5.91936	1	1	28.8337	618	3136.9
457	0	33	0	22.43	0	22	25	22	194	171	76.6	83.2	67	4.4	0.7	0	0	0	40.3	3.6	2	0	13	0	0	0	20.7428	2	2	33.7609	594	3334.9
458	0	28	0	25.24	1	18	23	50	232	154	73.5	127.7	74	6	1.1	0	0	0	40	3.08	2	0	13	0	0	0	46.939	2	2	37.4622	637	4005.4
459	0	33	1	26.26	1	16	10	12	164	77	63	85.6	80	8	1.6	0	0	0	38	3.2	1	1	11.9	0	0	0	17.2395	1	1	33.96	855	2591.2
460	0	37	0	23.03	0	18	27	22	168	28	75.7	86.7	70	7.6	1.3	0	0	0	38.1	2.68	1	1	12.3	0	0	0	5.9927	1	1	37.39	505	7730.3
461	0	30	1	22.6	0	14	8	10	136	160	55.9	48.1	84	3.4	0.7	0	0	0	39.3	3.04	2	0	12.7	1	1	0	13.0788	1	1	27.8814	557	2432.1
462	0	34	1	21.91	0	13	6	13	154	134	53.8	73.4	84	5.5	1.1	0	0	0	39.6	3.3	2	0	12.4	0	0	0	10.0381	1	1	27.7623	625	7041.4
463	0	25	1	18.9	0	15	22	11	170	82	78.2	75.4	80	7.1	1.4	0	0	0	38.2	3.08	2	0	12.4	0	0	0	4.5927	1	1	33.4133	396	6793
464	0	29	0	23.23	0	18	22	22	140	68	58.6	67.8	84	4.3	0.9	0	0	0	39.4	2.88	2	0	12	0	0	0	14.0983	1	1	35.8878	707	1952.9
465	0	34	0	21.3	0	14	6	10	152	88	52.8	81.6	91	10.5	2.4	2	0	0	40.4	3.62	1	0	12.6	0	0	0	7.19715	1	1	25.8786	576	5922.3
466	0	30	0	22.48	0	13	8	12	195	160	66	97	79	7.4	1.4	0	0	0	40.4	3.14	2	0	12.7	0	0	0	20.3919	2	2	29.4031	412	6659.7
467	0	35	1	20.81	0	16	7	12	156	151	58.8	67	74	7	1.3	0	0	0	39.2	3.22	2	0	12.1	0	0	0	8.98253	1	1	25.9	601	3808.4
468	0	38	0	25.08	1	24	25	15	192	206	53.7	97.1	85	16.4	3.4	2	1	0	40.2	2.88	2	0	12.6	0	0	0	26.8177	2	2	35.1733	434	10772.8
469	1	38	0	19.14	0	14	9	10	185	108	68.5	94.9	70	2.5	0.4	0	0	0	40.6	4.02	1	0	12.4	0	0	0	5.42696	1	1	27.2629	446	6253.2
470	0	33	1	20.9	0	16	8	10	157	59	66.5	78.7	80	4.2	0.8	0	0	0	40.2	3.26	1	0	12.7	0	0	0	2.14457	1	1	26.2	321	6838.8
471	0	33	1	28.96	1	15	10	15	148	411	44.2	21.6	84	14	2.9	2	1	0	37.2	2.94	1	0	12.1	1	1	0	73.0252	3	2	35.5333	808	1939.7
472	0	27	0	21.34	0	37	41	11	167	66	72.1	81.7	70	4	0.7	0	0	0	40.6	3.44	2	0	13	0	0	0	4.13811	1	1	32.9649	525	18783.5
473	1	23	0	29.38	1	27	49	31	175	156	52.1	91.7	77	20.4	3.9	2	0	0	40.2	4.36	1	1	13	0	0	0	67.821	3	2	48.4785	500	2308.7
474	0	29	0	20.28	0	18	13	22	130	57	73.8	44.8	76	2.5	0.5	0	0	0	41.3	3.78	2	1	12.1	0	0	0	5.84534	1	1	28.4678	1040	6235.2
475	0	32	0	16.18	0	16	11	13	237	75	83.6	138.4	79	5.2	1	0	0	0	40.1	3.06	2	0	12.4	0	0	0	2.58234	1	1	24.81	360	12488.3
476	0	32	1	19.72	0	#NULL!	#NULL!	#NULL!	#NULL!	#NULL!	#NULL!	#NULL!	#NULL!	#NULL!	#NULL!	#NULL!	0	0	40	3.52	1	0	12.6	0	0	0	#NULL!	#NULL!	#NULL!	#NULL!	#NULL!	#NULL!
477	0	30	0	20.5	0	24	31	16	194	156	69	93.8	81	22.9	4.6	2	0	0	39.5	3.1	2	0	12.9	0	0	0	17.157	1	1	35.4033	529	7584.8
479	0	25	0	20.45	0	14	6	17	158	86	78	62.8	87	11.9	2.6	2	0	0	38.1	3.54	2	0	12.3	0	0	0	6.80238	1	1	25.7186	244	22463.9
480	0	35	1	23.23	0	13	8	11	155	134	44.9	83.3	73	9.6	1.7	0	0	0	38.1	2.96	2	0	11.9	0	0	0	10.9223	1	1	30.1531	834	2611.8
481	0	34	0	26.9	1	16	26	28	171	114	75.4	72.8	79	12.1	2.4	2	0	0	40.1	3.68	1	1	12.9	0	0	0	33.6107	2	2	40.71	593	9555.9
482	0	32	1	23.38	0	11	7	12	183	116	65.3	94.5	71	14.5	2.5	2	0	0	38.6	3.32	2	0	12	0	0	0	22.814	2	2	31.4709	610	8402.9
483	1	31	0	23.74	0	20	24	12	190	93	85.4	86	83	4.9	1	0	0	0	40.3	3.8	2	1	11.9	0	0	0	12.7833	1	1	35.69	416	10128.5
484	0	33	1	19.78	0	13	8	11	157	110	66.3	68.7	85	13.2	2.8	2	#NULL!	0	39	3.08	2	0	12.9	0	0	0	3.23291	1	1	25.3931	779	7192.5
485	0	34	0	22.04	0	16	11	15	159	108	54.6	82.8	79	11.9	2.3	2	0	0	39.6	3.58	1	1	13.1	0	0	0	16.5824	1	1	30.27	488	5410.8
486	0	36	1	20.58	0	16	14	13	197	146	75.1	92.7	80	14.3	2.8	2	0	0	39.2	2.8	2	0	13.1	0	0	0	12.3592	1	1	30.26	772	9710.5
487	0	28	0	19.72	0	11	8	12	167	130	60.8	80.2	81	7	1.4	0	0	0	40.2	3.26	1	0	12.9	0	0	0	5.74981	1	1	26.9282	498	13033.4
488	0	28	0	19.53	0	18	16	16	201	105	76.6	103.4	73	4.5	0.8	0	0	0	39.2	3.32	1	0	11.9	0	0	0	7.40193	1	1	29.3811	612	13758.6
489	0	33	1	20.83	0	20	23	17	141	66	65.2	62.6	81	3.2	0.6	0	0	0	38.4	3.24	2	0	12	0	0	0	11.5368	1	1	34.43	686	10818.3
490	0	37	0	20.32	0	17	9	11	179	136	61	90.8	81	12.9	2.6	2	0	0	41.1	3.16	1	0	12.9	0	0	0	10.9765	1	1	26.9253	401	23487.1
491	0	37	1	22.84	0	15	9	8	152	78	58.3	78.1	81	6.7	1.3	0	0	0	38.3	3.48	1	1	12	0	0	0	7.73437	1	1	29.98	754	5112.1
493	0	30	0	19.95	0	18	13	17	117	90	70.1	28.9	80	8.4	1.7	0	0	0	36.1	2.94	2	0	12.4	0	0	0	5.22771	1	1	27.6478	276	7527.3
494	0	28	1	23.23	0	16	10	7	196	88	76.9	101.5	73	6.4	1.2	0	0	0	36.5	2.98	2	0	12.1	0	0	0	6.30168	1	1	29.03	487	4532.6
495	0	24	0	24.34	0	13	11	12	172	56	75.6	85.2	81	16	3.2	2	0	0	40	3.56	1	0	12.1	1	1	0	12.7399	1	1	33.4492	636	8329.4
496	0	31	1	31.21	1	20	26	15	157	161	49.8	75	82	16.7	3.4	2	0	0	39.1	3.14	1	0	12.1	0	0	0	66.598	3	2	43.3	733	2200.6
497	0	33	0	23.26	0	12	6	13	168	13	69.1	96.3	77	11.1	2.1	2	0	0	39.3	3.64	1	0	12.4	0	0	0	2.69936	1	1	30.62	333	11706.7
498	0	33	1	20.83	0	13	7	11	171	119	57.9	89.3	80	10.1	2	0	0	0	38.3	2.9	2	0	12.6	0	0	0	7.82809	1	1	27.1377	269	10100
499	0	35	1	18.78	0	17	11	11	192	120	80.9	87.1	75	10.1	1.9	0	0	0	38	2.86	1	1	12.3	0	0	0	9.91601	1	1	27.3365	466	8447.5
500	0	36	1	18.69	0	17	12	13	145	85	70	58	74	8.1	1.5	0	0	0	37.4	3.18	1	1	12.1	0	0	0	5.00518	1	1	26.6771	472	2372.9
501	0	23	0	22.04	0	12	8	11	178	82	62.4	99.2	74	26.5	4.8	2	0	0	37.5	2.8	2	1	12.1	1	1	0	15.3124	1	1	30.4333	437	2985.6
502	0	35	1	22.77	0	11	8	10	218	90	77.6	122.4	66	10.6	1.7	0	0	1	38.6	2.7	2	1	12.4	0	0	0	9.38229	1	1	31.7182	459	13238.3
503	0	28	0	20.94	0	#NULL!	#NULL!	#NULL!	#NULL!	#NULL!	#NULL!	#NULL!	#NULL!	#NULL!	#NULL!	#NULL!	0	0	40.1	3.26	1	0	11.9	0	0	0	#NULL!	#NULL!	#NULL!	#NULL!	#NULL!	#NULL!
504	1	31	0	24.22	0	31	63	56	127	119	48.1	55.1	79	23.2	4.5	2	0	0	41.6	4.34	2	1	12.4	0	0	0	27.6167	2	2	40.9181	776	2426.5
505	0	31	0	23.88	0	21	19	14	193	99	69.2	104	80	12.4	2.4	2	0	0	39.5	3.62	2	0	12.3	1	1	0	16.8451	1	1	33.4781	849	3033.2
506	0	28	0	22.72	0	16	17	17	187	108	74	91.4	78	12.1	2.3	2	0	0	39.2	3.36	1	0	13.3	0	0	0	22.3076	2	2	35.65	400	2731.3
507	0	34	1	21.45	0	#NULL!	#NULL!	#NULL!	#NULL!	#NULL!	#NULL!	#NULL!	#NULL!	#NULL!	#NULL!	#NULL!	0	0	38.2	3	2	1	12.9	0	0	0	#NULL!	#NULL!	#NULL!	#NULL!	#NULL!	#NULL!
508	0	27	1	19.57	0	18	12	11	121	88	62.1	41.3	82	7	1.4	0	0	0	38.6	3.26	2	1	12.9	0	0	0	7.73893	1	1	27.2833	708	10760
509	0	33	1	19.83	0	16	9	9	179	117	73	82.6	75	5.5	1	0	0	0	37.3	3.08	1	1	12.9	0	0	0	6.53301	1	1	26.7	353	8609.4
510	1	32	1	18.81	0	14	9	10	174	97	76.1	78.5	88	10.2	2.2	2	0	0	39.2	3.88	1	0	12.7	0	0	0	5.27033	1	1	26.6329	528	19058.3
511	1	34	0	23.15	0	20	19	17	156	72	58	83.6	69	8.1	1.4	0	0	0	40.6	3.9	1	0	12.4	0	0	0	6.39852	1	1	31.59	1038	13591.2
512	0	38	0	18.65	0	12	7	11	146	88	62.2	66.2	83	13.2	2.7	2	0	0	39.3	3.42	1	0	12.1	0	0	0	3.87945	1	1	25.1667	663	7262.3
513	0	27	0	23.71	0	14	12	14	150	87	64.2	68.4	76	11	2.1	2	0	0	40.1	3.18	2	0	12.7	0	0	0	10.0708	1	1	32.1971	617	3138.5
515	0	39	0	24.09	0	14	8	11	179	136	60.3	91.5	78	11.1	2.1	2	0	0	40.6	3.46	1	1	12.7	0	0	0	12.3713	1	1	29.9514	541	4805.2
516	0	26	0	17.8	0	20	21	18	135	115	50.2	61.8	79	11.4	2.2	2	0	0	39.4	3.66	1	0	12.4	0	0	0	7.53005	1	1	29.19	618	1292.5
517	0	40	1	22.86	0	17	8	15	245	186	78.6	129.2	69	9.7	1.7	0	0	0	37.3	2.66	1	1	12.1	1	1	0	23.3026	2	2	29.3847	1145	3897.1
518	0	40	0	22.32	0	20	15	16	161	132	62.9	71.7	71	11.8	2.1	2	0	0	38.6	3.36	1	1	13.4	0	0	0	13.5032	1	1	29.61	869	11291.8
519	0	37	1	24.22	0	14	7	13	197	194	61.4	96.8	78	6	1.2	0	0	0	38.4	3.28	2	1	12.3	0	0	0	22.4738	2	2	28.97	604	5601.2
520	0	25	0	20.45	0	17	11	12	126	82	48.7	60.9	81	20.5	4.1	2	0	0	39.6	3.1	2	1	12.3	0	0	0	4.51789	1	1	27.2365	717	3049.5
521	0	26	0	25.4	1	22	19	9	177	330	48.8	62.2	81	15.3	3.1	2	1	0	40.1	2.98	2	0	13.3	1	1	0	46.6115	2	2	35.3991	362	2766.4
522	0	23	0	16.8	0	18	12	8	161	57	86.9	62.7	73	14.7	2.6	2	0	0	38.2	2.94	2	1	12.7	0	0	0	2.20708	1	1	26.0833	452	18848.6
523	0	34	0	21.6	0	17	12	13	168	70	56.5	97.5	68	5.4	0.9	0	0	0	39.6	3.1	2	0	12.4	0	0	0	6.60833	1	1	29.3671	750	7262.3
524	0	26	0	19.84	0	12	8	12	150	77	53.5	81.1	74	14.1	2.6	2	0	0	41.1	3.58	1	0	12	0	0	0	7.80263	1	1	27.8133	279	4927.1
525	0	31	0	27.34	1	16	18	21	210	179	66.1	108.1	78	21.2	4.1	2	1	0	41.1	3.12	2	0	13	0	0	0	61.6499	3	2	39.03	763	3433.5
526	0	35	0	23.46	0	14	7	12	172	91	65.3	88.5	72	6.2	1.1	0	0	0	39.3	3.14	1	0	12.3	0	0	0	15.4845	1	1	30.51	496	16947.2
527	0	30	0	22.27	0	20	19	21	204	142	57.9	117.7	73	13.6	2.5	2	0	0	40.6	3.28	2	0	12.4	0	0	0	17.8418	1	1	31.87	432	7065.2
528	0	30	0	19.71	0	13	9	8	204	100	75	109	79	6.2	1.2	0	0	0	40.2	3.52	1	0	13	0	0	0	5.38253	1	1	26.9885	594	1992
529	0	31	1	23.88	0	14	9	10	205	209	82.1	81.1	84	17.7	3.7	2	0	0	39	3.08	1	1	12.4	0	0	0	22.0506	2	2	31.1629	504	5800.2
530	0	30	0	22.32	0	21	7	11	186	94	70.5	96.7	76	9.3	1.7	0	0	0	39.3	3.56	1	0	12.7	0	0	0	11.8923	1	1	27.5867	746	11658
531	0	34	0	22.21	0	16	13	13	177	115	71	83	69	5.8	1	0	0	#NULL!	38.5	2.86	2	0	12.7	0	0	0	8.45985	1	1	29.5	721	11123.2
532	0	33	1	22.55	0	21	49	19	145	86	57.5	70.3	94	17.1	4	2	0	0	38	2.8	1	1	12	0	0	0	9.63217	1	1	40.2467	1102	3836.7
533	0	33	1	20.06	0	17	10	9	168	77	61.6	91	79	5.6	1.1	0	0	0	39.4	3.34	2	0	12.6	0	0	0	4.60736	1	1	27.3059	243	21823.8
534	0	30	0	19.1	0	13	9	19	173	106	61.6	90.2	77	10	1.9	0	0	0	39	3.32	2	0	12.6	0	0	0	12.9205	1	1	29.2085	266	4377
535	0	31	1	24.39	0	13	8	11	213	126	73.2	114.6	89	8.7	1.9	0	0	0	39	3.28	1	0	12.7	1	1	0	33.8165	2	2	32.0731	571	12113.2
536	0	28	0	20.96	0	15	9	13	175	88	64.8	92.6	74	11.9	2.2	2	0	0	39.5	3.18	2	0	12.4	0	0	0	4.52652	1	1	26.93	879	6581.8
537	0	34	1	18.2	0	16	6	8	136	86	69.7	49.1	77	8.7	1.7	0	0	0	39.3	3.24	1	0	13.3	0	0	0	3.37945	1	1	23.51	340	4653
538	0	36	1	27.43	1	15	12	14	150	109	53.4	74.8	76	11.1	2.1	2	0	0	38.2	2.96	2	1	12.9	0	0	0	27.7774	2	2	35.83	611	8706.5
539	0	32	1	21.37	0	15	12	14	168	111	60.2	85.6	81	13.8	2.8	2	0	0	40.3	3.52	1	0	12.3	0	0	0	8.96003	1	1	28.95	692	2252.6
540	0	35	1	20.06	0	15	11	13	179	96	68.3	91.5	76	7.6	1.4	0	0	0	38.3	3.08	1	0	12.9	0	0	0	10.3518	1	1	28.6567	553	4602.6
541	0	34	1	20.69	0	123	7	9	173	87	60.8	94.8	67	5.4	0.9	0	0	0	38.3	2.68	1	0	13.1	0	0	0	6.02868	1	1	22.7353	761	6256.2
542	0	26	0	26.04	1	14	17	14	156	85	56.7	82.3	82	12.4	2.5	2	0	0	39.5	3.32	1	0	13.3	0	0	0	15.5696	1	1	36.5143	328	4904.8
543	0	29	0	21.45	0	15	9	12	163	74	77.7	70.5	80	13.3	2.6	2	#NULL!	#NULL!	38.6	3.22	1	0	12.3	0	0	0	10.3141	1	1	30.14	401	3274
544	0	32	1	30.12	1	16	14	16	181	135	74.3	79.7	82	13.5	2.7	2	0	0	39.3	3.36	1	0	12.1	0	0	0	53.9106	2	2	37.7	888	2817.9
545	0	39	1	28.63	1	13	10	10	192	113	69.3	100.1	85	22.1	4.6	2	0	1	39.4	3.5	2	0	#NULL!	0	0	0	21.4651	2	2	36.5238	469	2550.7
546	0	35	1	18.52	0	18	12	10	215	104	75.3	118.9	85	9.2	1.9	0	0	#NULL!	39.5	3.28	2	1	12.1	0	0	0	5.54059	1	1	25.9633	548	5156.3
547	0	34	1	19.81	0	13	5	8	133	111	52.1	58.7	77	13.2	2.5	2	0	0	38.3	2.82	2	1	12.9	0	0	0	9.53703	1	1	25.6569	310	8350.2
548	0	26	0	21.77	0	11	8	16	170	73	73.2	82.2	75	13.3	2.5	2	0	0	39	2.96	2	0	12.7	0	0	0	13.4512	1	1	30.7882	271	5771.9
549	0	29	0	25.65	1	15	17	22	166	64	71.9	81.3	77	17	3.2	2	0	0	38.1	3.02	1	1	12.3	0	0	0	22.1274	2	2	38.2067	328	5928.3
550	0	33	0	26.85	1	13	11	11	169	47	62	97.6	86	11	2.3	2	0	0	40.5	3.62	1	0	12.4	1	1	0	15.1737	1	1	35.9892	1105	6965.7
551	0	33	1	22.77	0	113	12	14	240	221	76.8	119	85	34.1	7.2	2	0	0	41	3.62	2	0	12.7	0	0	0	19.1769	1	1	25.1996	741	1882.1
552	0	29	1	21.88	0	16	11	21	177	110	69.6	85.4	78	12.2	2.3	2	0	#NULL!	38.3	3.56	2	1	12.6	0	0	0	16.9926	1	1	29.38	549	13566.9
553	0	34	1	22.03	0	11	15	11	195	162	55.6	107	86	11.3	2.4	2	0	0	38.4	3.22	1	0	12.3	1	1	0	19.3916	1	1	34.5391	752	2584.2
554	0	33	0	20.32	0	14	12	16	190	156	62.9	95.9	77	9.3	1.8	0	0	0	39.3	3.12	2	0	12.9	0	0	0	15.9029	1	1	29.5571	377	2437.1
555	1	33	1	24.61	0	17	13	14	164	127	63.2	75.4	80	11.2	2.2	2	0	#NULL!	40	3.86	2	1	12	0	0	0	33.5881	2	2	34.6776	248	4143
557	0	34	0	21.94	0	11	10	14	176	197	68.1	68.5	66	16.3	2.7	2	0	0	40.2	3.56	2	0	12.7	0	0	0	25.7353	2	2	34.1827	455	4373
558	1	31	1	21.77	0	18	19	12	245	152	80.1	134.5	85	11.7	2.5	2	0	#NULL!	37.2	3.73	1	0	12.7	0	0	0	17.6451	1	1	32.9444	662	10536.1
559	0	32	1	19.36	0	13	10	8	185	125	76.6	83.4	67	4.4	0.7	0	0	0	38.4	3.36	2	1	12.7	0	0	0	8.60397	1	1	28.5538	634	3917.4
560	0	37	1	19.38	0	12	10	11	157	122	53.2	79.4	82	16.3	3.3	2	0	#NULL!	39.5	2.84	2	0	12.3	0	0	0	5.62779	1	1	28.1167	356	3739
561	0	23	1	25.3	1	13	14	22	187	89	67.7	101.5	81	11.6	2.3	2	0	0	38.6	3.38	1	1	12.9	0	0	0	24.8031	2	2	35.9954	609	2093.9
562	0	31	0	21.48	0	13	9	8	191	85	72.7	101.3	84	20.1	4.2	2	0	0	40.1	3.1	1	0	12	1	1	0	6.58767	1	1	29.6485	180	4609.9
564	0	29	0	20.89	0	17	12	10	181	131	97	57.8	78	9.4	1.8	0	0	#NULL!	41	3.24	1	0	12.3	0	0	0	9.24349	1	1	29.4271	1236	2033.7
566	0	32	1	20.96	0	18	14	14	145	81	60	68.8	82	7.3	1.5	0	0	0	38	3.02	2	1	12	0	0	0	6.96358	1	1	28.7722	556	4816.7
567	0	32	0	20.66	0	13	8	11	204	121	76.9	102.9	83	9.4	1.9	0	0	0	39	3.5	1	1	12.1	0	0	0	10.6258	1	1	28.3431	441	5098.8
568	0	33	0	18.44	0	19	16	15	202	88	78.5	105.9	81	13.3	2.7	2	0	0	38	3.42	1	0	12.1	0	0	0	4.75395	1	1	28.3068	484	9540.9
569	0	30	0	21.72	0	13	7	10	190	85	65.6	107.4	86	12.3	2.6	2	0	0	40.2	2.64	2	0	12.1	0	0	0	5.96871	1	1	26.5077	1039	10028.3
570	0	31	1	19.33	0	12	9	10	206	64	70.5	122.7	69	5.3	0.9	0	0	0	38.2	3.1	1	0	12.3	0	0	0	4.22033	1	1	27.71	758	8690.2
571	1	28	0	20.96	0	16	6	12	170	137	61.5	81.1	75	10.4	1.9	0	0	0	40.3	3.78	1	0	13.1	0	0	0	14.1706	1	1	27.1	755	6554.4
582	0	32	0	22.06	0	20	29	19	160	106	61	77.8	86	12.6	2.7	2	0	0	39	3.11	2	1	11.3	0	0	0	16.9933	1	1	35.87	556	1468.1
583	0	31	0	18.32	0	13	9	12	210	115	94	93	84	6.3	1.3	0	0	0	37.3	2.64	1	1	12.1	0	0	0	5.6191	1	1	25.7885	722	4522.2
584	0	35	0	20.76	0	14	6	9	151	90	49	84	87	10.2	2.2	2	0	0	37.1	2.71	1	0	11	0	0	0	15.4046	1	1	29.1686	1446	10222.2
585	0	30	1	23.23	0	19	4	8	233	104	107	105.2	92	9.9	2.2	2	0	0	39.1	3.68	1	0	12.9	0	0	0	11.8006	1	1	27.8742	1397	6812.8
587	1	35	0	20.76	0	15	5	10	99	73	42	42.4	82	7.2	1.5	0	0	0	39.6	3.96	2	0	11.4	0	0	0	10.2452	1	1	28.6067	933	2629.6
589	0	39	1	23.31	0	10	3	5	183	271	50	78.8	85	18.2	3.8	2	0	0	39.5	2.78	2	0	13	0	0	0	22.8485	2	2	27.88	1062	1935.8
590	0	35	0	22.48	0	15	9	15	196	84	83	96.2	101	18.6	4.6	2	0	0	40.2	3.6	1	1	11.1	1	1	0	11.6981	1	1	30.28	428	3881.1
591	0	36	1	26.84	1	13	6	6	140	130	48	66	83	7.9	1.6	0	0	0	38.1	3.52	1	1	11.9	0	0	0	13.1554	1	1	30.9223	713	1900.8
592	0	31	0	21.93	0	18	4	11	192	163	98	61.4	79	9	1.8	0	0	0	38.4	3.19	2	1	13	0	0	0	15.9317	1	1	26.1278	680	10063.6
593	1	26	0	18.96	0	13	4	6	192	110	73	97	84	10.9	2.3	2	0	0	42	4.3	1	0	12	0	0	0	3.98733	1	1	22.8615	1216	5014.8
594	1	42	1	24.33	0	26	19	5	167	228	78	43.4	85	32.8	6.9	2	0	0	39.4	4.15	1	0	11.6	2	2	2	25.2261	2	2	32.8762	942	1608.5
595	0	32	0	20	0	17	10	11	159	73	71	73.4	81	9.1	1.8	0	0	0	37.6	2.99	1	0	11.1	0	0	0	4.87138	1	1	27.0559	1329	903.4
596	1	33	1	29.36	1	20	20	14	134	105	59	54	109	36.1	9.7	2	1	0	38.2	3.89	1	1	11.1	2	2	2	24.7731	2	2	39.62	988	1268.2
597	0	27	0	28.41	1	12	6	8	155	100	86	49	105	27.3	7.1	2	1	1	37.5	2.77	1	0	11	2	2	2	48.3093	2	2	34.72	1079	1678.6
598	0	33	0	17.36	0	18	13	9	190	91	82	89.8	86	12.2	2.6	2	0	0	39.3	3.23	1	0	12.4	0	0	0	4.50338	1	1	26.2978	940	3682.8
599	0	32	1	30.86	1	27	16	58	205	180	75	94	#NULL!	28.7	#NULL!	#NULL!	1	0	38.2	2.62	1	0	12.1	2	2	2	90.2922	3	2	38.3007	1794	1464.7
600	0	33	1	19.57	0	9	6	9	164	82	78	69.6	90	12.4	2.8	2	0	0	38.1	3.43	1	1	12	0	0	0	5.90042	1	1	27.4733	362	4252.1
601	0	33	0	22.41	0	15	11	10	240	210	96	102	88	11.4	2.5	2	0	0	39.1	3.34	1	1	12.1	0	0	0	31.7265	2	2	30.0867	958	727.8
602	0	33	0	26.35	1	29	34	47	203	155	80	92	93	26.2	6	2	0	1	37.2	2.98	1	1	12.4	0	0	0	1.02524	1	1	37.3093	1300	2187.4
603	0	37	0	22.83	0	12	8	13	213	185	78	98	81	17.7	3.5	2	0	0	39.6	3.34	1	1	11	0	0	0	23.2938	2	2	30.9633	734	1342.2
604	0	34	1	18.56	0	19	14	15	184	162	84	67.6	90	13.5	3	2	0	0	39.3	3.45	1	0	11.6	0	0	0	17.7774	1	1	27.1547	1272	3374.8
605	0	38	0	22.03	0	8	5	5	156	89	61	77.2	88	11.1	2.4	2	0	0	41	3.49	1	1	11.6	0	0	0	6.58251	1	1	29.31	1349	5408.7
606	0	28	0	24.62	0	37	12	15	217	166	67	116.8	79	6.7	1.3	0	0	1	39.6	3.39	2	0	10.9	0	0	0	36.8468	2	2	29.4946	780	5912.7
607	1	33	1	20.43	0	17	7	6	207	138	82	97.4	89	9	2	0	0	0	40	3.8	1	0	13.3	0	0	0	9.57198	1	1	26.9641	975	7333.9
608	0	34	0	17.31	0	14	5	8	153	103	86	46.4	101	7.4	1.8	0	0	0	40.3	3.35	1	0	11.9	0	0	0	#NULL!	#NULL!	#NULL!	22.4371	556	5706.9
609	1	30	0	23.44	0	14	12	9	164	120	53	87	91	20.8	4.7	2	0	0	38.5	4.28	1	0	12	0	0	0	9.38963	1	1	31.9071	948	1478.3
610	0	27	0	28.44	1	19	15	22	188	105	78	89	91	13.3	3	2	0	0	40.6	3.47	2	1	11.4	0	0	0	46.4677	2	2	37.2358	1125	6417.3
611	0	43	1	19.38	0	18	10	10	178	128	66	86.4	91	9.2	2.1	2	0	0	37.5	3.25	2	1	11.1	0	0	0	7.23849	1	1	25.7044	1514	7065.8
612	0	33	1	32.35	1	26	10	24	198	159	68	98.2	107	27.3	7.2	2	0	1	38.1	3.48	2	0	12.3	3	2	2	56.4518	2	2	36.8669	1282	5252.1
614	0	40	0	20.81	0	13	11	10	157	182	55	65.6	82	4.5	0.9	0	0	0	37.6	3.18	1	0	11.9	0	0	0	21.7257	2	2	30.1692	891	5823
615	0	29	1	16.02	0	19	12	16	194	131	83	84.8	75	6.6	1.2	0	0	0	39.2	3.39	1	0	11.6	0	0	0	4.45556	1	1	23.0726	968	5344.3
617	0	36	0	20.45	0	16	9	8	196	108	102	72.4	82	8.4	1.7	0	0	0	37.2	2.7	2	0	11.6	0	0	0	8.39892	1	1	26.95	951	3423.9
618	0	36	0	19.95	0	21	14	8	151	96	61	70.8	79	7.9	1.5	0	0	0	38.1	3.06	1	1	12.6	0	0	0	9.04538	1	1	28.6033	1004	2725.5
619	1	31	0	#NULL!	#NULL!	19	7	9	176	159	64	80.2	92	14	3.2	2	0	0	39.3	3.7	2	1	11	0	0	0	#NULL!	#NULL!	#NULL!	#NULL!	1075	926.3
620	0	27	0	25.51	1	15	8	8	123	92	52	52.6	93	13.5	3.1	2	0	0	39	3.4	1	1	11	0	0	0	15.8092	1	1	31.0667	732	4212.6
621	0	37	0	22.66	0	23	11	14	173	89	81	74.2	91	14.7	3.3	2	0	0	37.6	3.02	2	1	11.9	0	0	0	11.6607	1	1	28.0961	971	3941.9
622	0	31	0	17.91	0	15	6	8	194	100	72	102	86	8.5	1.8	0	0	0	40.1	3.08	2	1	11.4	0	0	0	2.77083	1	1	23.49	1053	5016.1
624	0	28	0	18.07	0	12	7	6	131	61	64	54.8	86	11.5	2.4	2	0	0	40.2	2.96	1	0	11.9	0	0	0	#NULL!	#NULL!	#NULL!	25.4867	1001	6102.2
625	0	30	0	19.56	0	13	9	7	161	99	75	66.2	84	6.3	1.3	0	0	0	38.6	2.84	2	0	11.4	0	0	0	4.54843	1	1	28.1885	710	11913.2
626	1	37	0	19.1	0	17	5	11	219	164	77	109.2	82	11.3	2.3	2	0	0	38.4	3.9	2	1	11.4	0	0	0	20.1488	2	2	26.4329	672	4115.6
627	0	34	1	23.62	0	12	8	7	151	91	53	79.8	90	10.6	2.4	2	0	0	38.3	3.4	1	0	11.4	1	1	0	8.17385	1	1	32.1033	992	4591
628	1	38	1	21.46	0	13	7	5	155	91	71	65.8	84	7.2	1.5	0	0	0	39.5	3.76	1	0	11.7	1	1	0	4.91895	1	1	27.7677	857	7830.2
629	0	32	1	23.63	0	18	16	14	128	56	61	55.8	87	10	2.1	2	0	0	38.3	2.77	2	0	11.3	0	0	0	10.0791	1	1	33.3811	651	6444
630	0	30	0	18.65	0	12	7	6	172	118	71	77.4	80	3.7	0.7	0	0	0	38.3	3.1	1	0	11	0	0	0	6.3018	1	1	25.9567	1193	5481.9
631	0	37	0	20.07	0	18	7	7	146	75	81	50	80	9	1.8	0	0	0	40.4	3.52	2	1	11.3	0	0	0	4.46092	1	1	25.4211	784	5102.4
632	0	34	0	18.52	0	21	22	14	208	134	81	100.2	90	10.4	2.3	2	0	0	39.4	3.59	1	0	11	1	1	0	10.7391	1	1	29.941	219	3046.3
634	0	29	0	18.31	0	15	8	8	139	86	72	49.8	88	6.8	1.5	0	0	0	35.6	2.48	2	0	11.7	0	0	0	3.34782	1	1	24.7067	841	7640.8
635	0	29	1	19.23	0	13	8	6	191	85	74	100	83	6.6	1.4	0	0	0	38.4	2.71	2	0	11.6	0	0	0	4.42813	1	1	26.3531	884	4268.5
636	0	37	1	22.04	0	11	5	11	198	134	66	105.2	82	10.3	2.1	2	0	0	41.1	3.55	1	0	11	0	0	0	21.1278	2	2	28.0064	1104	3187.4
637	0	32	1	19.43	0	16	10	8	153	116	56	73.8	95	5	1.2	0	0	0	40.6	3.23	1	0	12.3	0	0	0	10.0013	1	1	27.39	274	16244.2
638	1	36	1	20.7	0	16	10	9	185	203	72	72.4	91	14.2	3.2	2	1	0	38.1	3.73	1	0	12.3	0	0	0	16.2709	1	1	28.3	1043	1540
639	0	26	0	20.66	0	14	8	8	152	80	81	55	80	4.3	0.8	0	0	0	40.7	3.12	1	1	11.1	0	0	0	6.91751	1	1	28.7114	451	15048.8
640	1	41	1	29.13	1	18	6	8	164	151	49	84.8	89	29.4	6.5	2	0	0	38.6	4.3	1	1	11.7	0	0	0	44.5148	2	2	33.4667	911	5943.8
641	0	30	0	25.78	1	15	5	21	148	189	54	56.2	91	20.6	4.6	2	0	0	37.1	2.98	2	0	11.1	0	0	0	44.1724	2	2	27.9867	839	2302.3
642	0	35	0	23.62	0	12	8	6	159	110	62	75	89	12.3	2.7	2	0	0	36.4	2.82	1	1	12.7	0	0	0	15.8239	1	1	31.5633	759	2613
643	0	28	0	19.84	0	13	6	7	134	102	66	47.6	82	12.4	2.5	2	0	0	38.5	2.95	2	1	11.3	0	0	0	5.14415	1	1	25.3523	911	3271
644	0	32	0	25.44	1	18	18	24	264	135	105	132	100	11.2	2.8	2	0	1	37	2.56	1	0	11.9	0	0	0	40.1918	2	2	36.05	1416	2521.6
645	0	34	0	24.03	0	13	11	10	177	74	75	87.2	87	15.1	3.2	2	0	0	39	2.81	2	1	13	0	0	0	12.7984	1	1	32.8992	560	10781.2
646	0	33	0	20.54	0	22	12	21	190	192	57	94.6	83	10.8	2.2	2	0	0	37.1	2.71	2	1	12.3	0	0	0	20.0743	2	2	28.1836	414	5980.6
647	1	43	1	28.55	1	32	18	19	147	139	71	48.2	91	29.5	6.6	2	1	1	35.5	3.56	1	1	12	3	2	2	68.0317	3	2	36.13	1524	1632.4
648	0	36	1	34.58	1	23	13	32	184	80	68	100	86	11.4	2.4	2	0	1	37.2	3.24	1	1	12.1	0	0	0	84.6461	3	2	40.2817	1819	2316.2
649	0	39	1	22.58	0	15	8	14	197	146	76	91.8	83	10.8	2.2	2	0	0	40	3.75	1	1	12	0	0	0	23.2809	2	2	29.6067	769	7313.4
650	0	37	1	19.97	0	14	9	8	155	98	81	54.4	80	5.8	1.1	0	0	0	38.1	3.08	1	0	12.1	0	0	0	5.98675	1	1	27.5429	201	7743.7
651	0	31	1	31.62	1	21	7	12	186	208	79	65.4	77	9.9	1.9	0	0	0	38.5	2.94	1	0	13.7	3	2	2	78.3652	3	2	35.8267	1180	7509.7
652	0	33	1	20.43	0	19	3	3	172	87	60	94.6	73	4.5	0.8	0	0	0	39.5	3.38	2	0	13.9	0	0	0	1.65099	1	1	22.6232	1298	12564.8
653	0	36	1	22.43	0	18	12	6	176	83	84	75.4	78	6.8	1.3	0	1	1	37.3	2.9	1	0	12.7	0	0	0	6.43086	1	1	29.7633	1506	8671
654	0	38	1	18.99	0	15	11	8	172	97	67	85.6	85	7.8	1.6	0	0	0	38.5	3.02	2	0	11.6	0	0	0	5.26246	1	1	28.1167	928	1290.4
655	0	31	0	19.05	0	18	12	6	135	104	65	49.2	97	8.5	2	0	0	0	37.2	2.69	1	0	12.4	0	0	0	8.31146	1	1	28.6833	456	5522.1
656	0	36	1	24.53	0	16	10	9	175	112	67	86	92	10.7	2.4	2	0	0	37.3	2.52	2	1	11	0	0	0	10.0365	1	1	29.91	893	1928.4
657	0	30	0	20.32	0	15	11	10	134	63	73	48.4	88	9.1	2	0	0	0	39.5	3.04	2	1	11	0	0	0	9.1019	1	1	29.5867	451	8280.2
658	0	37	0	19.26	0	14	6	8	179	144	88	62	90	9.4	2.1	2	0	0	38.4	3.59	2	0	11.6	0	0	0	10.0773	1	1	24.9686	1184	607.4
659	0	33	1	17.4	0	16	5	11	163	95	60	84	85	6.7	1.4	0	0	0	39.2	2.82	2	0	11.9	0	0	0	4.29809	1	1	22.1	606	8227.1
660	0	33	1	18.97	0	13	6	4	147	80	68	63	79	5.5	1.1	0	0	0	38.3	3.2	1	0	12	0	0	0	1.87991	1	1	25.0923	723	7086.6
661	0	34	1	18.73	0	18	10	7	195	193	58	98	83	6.4	1.3	0	1	0	37.1	2.57	2	0	11.9	0	0	0	5.95578	1	1	24.7544	883	4256.8
662	0	34	1	24.84	0	12	7	6	153	69	63	76	92	15.7	3.6	2	0	0	37.4	2.58	1	1	11.4	0	0	0	9.62214	1	1	31.9867	460	4716
663	0	23	1	19.38	0	15	8	6	198	168	61	103	81	11.8	2.4	2	0	0	39.4	2.59	2	0	11.3	1	1	0	6.36256	1	1	25.6867	1184	1054.4
664	0	33	1	23.83	0	12	5	6	159	162	54	73	77	10.3	2	0	0	1	35.4	2.14	2	1	11.9	1	1	0	9.45574	1	1	27.7133	1151	2842.8
665	0	32	0	22.72	0	17	5	11	218	88	8.3	117	92	9.1	2.1	2	1	0	38.4	2.84	1	0	11.9	0	0	0	11.2493	1	1	27.2729	773	5886.5
667	0	32	1	16.41	0	13	4	11	173	102	71	85	85	7.3	1.5	0	0	0	38.2	3.16	1	1	11.6	0	0	0	2.34142	1	1	20.8715	429	13246
668	0	32	0	29.02	1	13	9	33	136	153	46	59	95	22.5	5.3	2	1	0	38.4	3.1	2	0	12.4	2	2	2	62.679	3	2	35.7685	831	2831.6
669	0	33	1	18.65	0	13	5	11	159	80	65	78	89	8.7	1.9	0	0	0	40.1	3.04	2	0	11	0	0	0	4.56551	1	1	23.5469	522	5416.1
670	0	35	1	17.58	0	21	17	14	185	93	66	100	80	3.8	0.8	0	0	0	37.6	2.5	2	1	11.7	0	0	0	6.5354	1	1	26.6362	561	11936.9
671	1	38	0	18.83	0	16	9	8	151	89	73	60	82	3.9	0.8	0	0	0	38.2	3.77	1	1	11.7	0	0	0	4.1832	1	1	26.37	541	7531.5
672	0	39	0	34.55	1	14	16	18	182	133	49	106	88	39	8.5	2	1	0	39.3	2.85	2	0	12.4	1	1	0	77.9303	3	2	46.5229	1113	716.9
673	0	36	1	19	0	13	7	9	135	115	50	62	85	10.7	2.2	2	0	0	37.6	3.18	1	1	11.7	0	0	0	6.3529	1	1	25.4577	626	3100.8
674	0	35	1	23.92	0	16	6	7	182	126	56	101	90	7.8	1.7	0	0	0	38.5	3.24	2	0	11.7	0	0	0	12.5106	1	1	28.28	866	6218.7
675	0	37	1	24.45	0	12	7	5	180	121	74	82	86	8.4	1.8	0	0	0	37.6	3.3	1	1	11	0	0	0	13.5532	1	1	30.3367	885	4460.2
676	0	39	0	29.41	1	23	13	23	168	159	56	80	95	18.3	4.3	2	0	0	38.4	3.35	1	1	12.7	0	0	0	65.5334	3	2	36.1017	1331	1786.4
677	0	34	1	19.53	0	18	12	9	166	112	81	63	77	6.8	1.3	0	0	0	38.1	3.04	2	1	11.1	0	0	0	8.02715	1	1	27.3333	1299	6978.6
678	0	31	0	21.63	0	34	36	19	187	157	66	90	83	11.7	2.4	2	0	0	38.5	3.27	2	1	11.4	0	0	0	15.5026	1	1	32.6906	987	5245.3
679	0	34	1	21.22	0	13	4	7	186	95	99	68	81	10.7	2.1	2	0	#NULL!	39.5	3.73	1	0	11.3	0	0	0	10.9123	1	1	27.8015	823	3040.9
680	0	40	1	23.23	0	14	6	6	168	75	61	92	87	#NULL!	2.4	2	0	#NULL!	38	3.23	1	1	11.1	0	0	0	6.9955	1	1	28.0586	671	3988.5
681	0	34	1	22.31	0	18	5	7	177	61	68	97	90	10.1	2.2	2	0	#NULL!	38.4	3.05	1	0	11.3	0	0	0	#NULL!	#NULL!	#NULL!	26.1222	597	3821.3
